# Supplementary material for: 4-[(E)-3-(4-Methyl­phen­yl)-3-oxoprop-1-en-1-yl]benzo­nitrile
Source: IUCrdata. 2020 Jun 26;5(Pt 6):x200800. doi: 10.1107/S2414314620008007 (PMC9462230; doi:10.1107/S2414314620008007)
Supplement: Supplementary file 1 [file x-05-x200800-sup1.cif]

##############################################################################
#                                                                            #
# This CIF contains the data for a data article accepted for                 #
# publication in IUCrData. It conforms to the requirements of                #
# Notes for Authors for IUCrData, and has been                               #
# peer reviewed under the auspices of IUCrData.                              #
#                                                                            #
# Full details of the Crystallographic Information File format               #
# are given in the paper "The Crystallographic Information File (CIF):       #
# a New Standard Archive File for Crystallography" by S. R. Hall, F. H.      #
# Allen and I. D. Brown [Acta Cryst. (1991), A47, 655-685].                  #
#                                                                            #
# The current version of the core CIF dictionary is obtainable from          #
# ftp://ftp.iucr.org/pub/cif_core.dic.                                       #
#                                                                            #
# Software is freely available for graphical display of the structure(s)     #
# in this CIF. For information consult the CIF software page                 #
# http://www.iucr.org/resources/cif/software.                                #
#                                                                            #
# This file may be used for bona fide research purposes within the           #
# scientific community so long as proper attribution is given to the data    # 
# article from which it was obtained.                                        #
#                                                                            #
##############################################################################
data_global
_audit_creation_method     'APEX3 v2017.3-0'
_journal_date_recd_electronic     2020-06-10
_journal_date_accepted     2020-06-15
_journal_name_full     'IUCrData'
_journal_year     2020
_journal_volume     5
_journal_issue      6
_journal_page_first     0
_journal_page_last     0
_journal_paper_category     HO
_journal_paper_doi     10.1107/S2414314620008007
_journal_coeditor_code     VM4044
_publ_contact_author_name     'Youssef Ramli'
_publ_contact_author_address
;
Laboratory of Medicinal Chemistry, Drug Sciences Research Center,
Faculty of Medicine and Pharmacy, Mohammed V University, Rabat, Morocco,
;
_publ_contact_author_email     'y.ramli@um5s.net.ma'
_publ_contact_author_fax     ?
_publ_contact_author_phone     ?
_publ_section_title
;
4-[(<i>E</i>)-3-(4-Methylphenyl)-3-oxoprop-1-en-1-yl]benzonitrile
;
_publ_section_title_footnote     .
loop_
    _publ_author_name
    _publ_author_footnote
    _publ_author_address
    'Arunkumar, Dandavathi' .
;
Department of Chemistry,
Sri Dharmasthala Manjunatheshwara Institute of Technology, Ujire -574 240
and affiliated to
Visvesvaraya Technological University, Belagavi, Karnataka,
India
;
    'Samshuddin, Seranthimata' .
;
Department of Chemistry,
Sri Dharmasthala Manjunatheshwara Institute of Technology, Ujire -574 240
and affiliated to
Visvesvaraya Technological University, Belagavi, Karnataka,
India
;
    'Ansar, Mhammed' .
;
Laboratory of Medicinal Chemistry, Drug Sciences Research Center,
Faculty of Medicine and Pharmacy, Mohammed V University, Rabat, Morocco
;
    'Joel T. Mague' .
;
Department of Chemistry, Tulane University, New Orleans, LA 70118,
USA
;
    'Ramli, Youssef' .
;
Laboratory of Medicinal Chemistry, Drug Sciences Research Center,
Faculty of Medicine and Pharmacy, Mohammed V University, Rabat, Morocco,
;
_publ_section_synopsis
;
The title molecule is not planar with the  phenyl rings being inclined to one
another by 48.04(9)\% and the carbonyl group not coplanar with the C\\db C
bond. In the crystal, weak C---H...\p(ring) interactions form a layered
structure.
;
data_I
_database_code_depnum_ccdc_archive 'CCDC 2009913'
_audit_creation_method     'SHELXL-2018/1'
_chemical_name_systematic
;
4-[(<i>E</i>)-3-(4-Methylphenyl)-3-oxoprop-1-en-1-yl]benzonitrile
;
_chemical_name_common     ?
_chemical_formula_moiety     'C17 H13 N O'
_chemical_formula_sum     'C17 H13 N O'
_chemical_formula_iupac     'C17 H13 N O'
_chemical_formula_weight     247.28
_chemical_melting_point     ?
_space_group_crystal_system     triclinic
_space_group_name_H-M_alt     'P -1'
_space_group_name_Hall     '-P 1'
loop_
    _space_group_symop_operation_xyz
    'x, y, z'
    '-x, -y, -z'
_cell_length_a     5.8686(2)
_cell_length_b     7.4955(3)
_cell_length_c     15.2792(5)
_cell_angle_alpha     102.195(2)
_cell_angle_beta     90.649(2)
_cell_angle_gamma     90.454(2)
_cell_volume     656.86(4)
_cell_formula_units_Z     2
_cell_measurement_reflns_used     3797
_cell_measurement_theta_min     2.959
_cell_measurement_theta_max     72.316
_cell_measurement_temperature     296(2)
_exptl_crystal_description     block
_exptl_crystal_colour     colourless
_exptl_crystal_size_max     0.277
_exptl_crystal_size_mid     0.267
_exptl_crystal_size_min     0.218
_exptl_crystal_density_diffrn     1.250
_exptl_crystal_density_meas     ?
_exptl_crystal_density_method     'not measured'
_exptl_crystal_F_000     260
_exptl_absorpt_coefficient_mu     0.613
_exptl_absorpt_correction_type     multi-scan
_exptl_absorpt_process_details
;
(<i>SADABS</i>; Krause <i>et al.</i>, 2015)
;
_exptl_absorpt_correction_T_min     0.85
_exptl_absorpt_correction_T_max     0.88
_diffrn_ambient_temperature     296(2)
_diffrn_source     'INCOATEC I\mS micro--focus source'
_diffrn_radiation_type     CuK\a
_diffrn_radiation_wavelength     1.54178
_diffrn_radiation_monochromator     mirror
_diffrn_measurement_device_type     'Bruker D8 VENTURE PHOTON 100 CMOS'
_diffrn_measurement_method     '\w scans'
_diffrn_detector_area_resol_mean     ?
_diffrn_reflns_number     4923
_diffrn_reflns_av_R_equivalents     0.0293
_diffrn_reflns_av_unetI/netI     0.0455
_diffrn_reflns_theta_min     2.959
_diffrn_reflns_theta_max     72.356
_diffrn_reflns_theta_full     68.000
_diffrn_measured_fraction_theta_max     0.934
_diffrn_measured_fraction_theta_full     0.951
_diffrn_reflns_limit_h_min     -6
_diffrn_reflns_limit_h_max     7
_diffrn_reflns_limit_k_min     -8
_diffrn_reflns_limit_k_max     9
_diffrn_reflns_limit_l_min     -17
_diffrn_reflns_limit_l_max     18
_refine_special_details
;
Refinement of F^2^ against ALL reflections.  The weighted R-factor wR and
goodness of fit S are based on F^2^, conventional R-factors R are based
on F, with F set to zero for negative F^2^. The threshold expression of
F^2^ > 2sigma(F^2^) is used only for calculating R-factors(gt) etc. and is
not relevant to the choice of reflections for refinement.  R-factors based
on F^2^ are statistically about twice as large as those based on F, and R-
factors based on ALL data will be even larger. H-atoms attached to carbon
were placed in calculated positions (C---H = 0.95 - 0.98 \%A) and included
as riding contributions with isotropic displacement parameters 1.2 - 1.5
times those of the attached atoms.
;
_reflns_number_total     2432
_reflns_number_gt     2010
_reflns_threshold_expression     'I > 2\s(I)'
_refine_ls_structure_factor_coef     Fsqd
_refine_ls_matrix_type     full
_refine_ls_R_factor_all     0.0669
_refine_ls_R_factor_gt     0.0593
_refine_ls_wR_factor_gt     0.1785
_refine_ls_wR_factor_ref     0.1880
_refine_ls_goodness_of_fit_ref     1.085
_refine_ls_restrained_S_all     1.085
_refine_ls_number_reflns     2432
_refine_ls_number_parameters     174
_refine_ls_number_restraints     0
_refine_ls_hydrogen_treatment     constr
_refine_ls_weighting_scheme     calc
_refine_ls_weighting_details
              'w=1/[\s^2^(Fo^2^)+(0.1069P)^2^+0.0967P] where P=(Fo^2^+2Fc^2^)/3'
_atom_sites_solution_hydrogens     geom
_atom_sites_solution_primary     dual
_atom_sites_solution_secondary     difmap
_refine_ls_shift/su_max     0.000
_refine_ls_shift/su_mean     0.000
_refine_diff_density_max     0.213
_refine_diff_density_min     -0.204
_refine_ls_extinction_method
;
<i>SHELXL 2018/3</i> (Sheldrick, 2015<i>b</i>)
;
_refine_ls_extinction_coef     0.045(6)
_refine_ls_extinction_expression
                                  'Fc^*^=kFc[1+0.001xFc^2^\l^3^/sin(2\q)]^-1/4^'
loop_
    _atom_type_symbol
    _atom_type_description
    _atom_type_scat_dispersion_real
    _atom_type_scat_dispersion_imag
    _atom_type_scat_source
    'C' 'C' 0.0181 0.0091
                         'International Tables Vol C Tables 4.2.6.8 and 6.1.1.4'
    'H' 'H' 0.0000 0.0000
                         'International Tables Vol C Tables 4.2.6.8 and 6.1.1.4'
    'N' 'N' 0.0311 0.0180
                         'International Tables Vol C Tables 4.2.6.8 and 6.1.1.4'
    'O' 'O' 0.0492 0.0322
                         'International Tables Vol C Tables 4.2.6.8 and 6.1.1.4'
_computing_data_collection
;
<i>APEX3</i> (Bruker, 2016)
;
_computing_cell_refinement
;
<i>SAINT</i> (Bruker, 2016)
;
_computing_data_reduction
;
<i>SAINT</i>  (Bruker, 2016)
;
_computing_structure_solution
;
<i>SHELXT/5</i> (Sheldrick, 2015<i>a</i>)
;
_computing_structure_refinement
;
<i>SHELXL2018/3</i> (Sheldrick, 2015<i>b</i>)
;
_computing_molecular_graphics
;
<i>DIAMOND</i> (Brandenburg & Putz, 2012)
;
_computing_publication_material
;
<i>SHELXTL</i> (Sheldrick, 2008)
;
loop_
    _atom_site_type_symbol
    _atom_site_label
    _atom_site_fract_x
    _atom_site_fract_y
    _atom_site_fract_z
    _atom_site_U_iso_or_equiv
    _atom_site_adp_type
    _atom_site_calc_flag
    _atom_site_occupancy
    _atom_site_disorder_assembly
    _atom_site_disorder_group
    O O1 -0.2283(2) 0.7780(2) 0.53901(10) 0.0780(5) Uani d 1 . .
    N N1 0.7607(4) 0.3451(3) 0.04455(13) 0.0857(6) Uani d 1 . .
    C C1 0.2420(3) 0.6151(2) 0.32693(12) 0.0518(4) Uani d 1 . .
    C C2 0.1652(3) 0.6113(3) 0.23990(13) 0.0580(5) Uani d 1 . .
    H H2 0.022952 0.658976 0.231111 0.070 Uiso calc 1 . .
    C C3 0.2945(3) 0.5390(3) 0.16681(12) 0.0613(5) Uani d 1 . .
    H H3 0.240243 0.537500 0.109219 0.074 Uiso calc 1 . .
    C C4 0.5071(3) 0.4682(2) 0.17993(12) 0.0551(5) Uani d 1 . .
    C C5 0.5873(3) 0.4695(2) 0.26642(12) 0.0556(5) Uani d 1 . .
    H H5 0.729197 0.421032 0.274983 0.067 Uiso calc 1 . .
    C C6 0.4562(3) 0.5427(3) 0.33882(12) 0.0558(5) Uani d 1 . .
    H H6 0.510499 0.544070 0.396389 0.067 Uiso calc 1 . .
    C C7 0.0932(3) 0.6890(2) 0.40188(13) 0.0565(5) Uani d 1 . .
    H H7 -0.057548 0.708491 0.387342 0.068 Uiso calc 1 . .
    C C8 0.1490(3) 0.7312(3) 0.48794(13) 0.0606(5) Uani d 1 . .
    H H8 0.299879 0.721005 0.505402 0.073 Uiso calc 1 . .
    C C9 -0.0252(3) 0.7946(3) 0.55739(13) 0.0580(5) Uani d 1 . .
    C C10 0.0541(3) 0.8750(2) 0.64974(12) 0.0519(4) Uani d 1 . .
    C C11 0.2692(3) 0.9570(3) 0.66834(13) 0.0576(5) Uani d 1 . .
    H H11 0.369553 0.959948 0.621986 0.069 Uiso calc 1 . .
    C C12 0.3322(3) 1.0337(3) 0.75564(14) 0.0611(5) Uani d 1 . .
    H H12 0.474772 1.089423 0.766886 0.073 Uiso calc 1 . .
    C C13 0.1902(3) 1.0302(2) 0.82681(13) 0.0587(5) Uani d 1 . .
    C C14 -0.0233(3) 0.9458(3) 0.80743(13) 0.0613(5) Uani d 1 . .
    H H14 -0.121386 0.939348 0.854076 0.074 Uiso calc 1 . .
    C C15 -0.0909(3) 0.8723(3) 0.72091(13) 0.0574(5) Uani d 1 . .
    H H15 -0.235381 0.819966 0.709725 0.069 Uiso calc 1 . .
    C C16 0.2597(4) 1.1135(3) 0.92168(15) 0.0803(7) Uani d 1 . .
    H H16A 0.405925 1.172112 0.922209 0.120 Uiso calc 1 . .
    H H16B 0.268634 1.019697 0.955689 0.120 Uiso calc 1 . .
    H H16C 0.149003 1.201979 0.947754 0.120 Uiso calc 1 . .
    C C17 0.6484(4) 0.3977(3) 0.10434(13) 0.0648(5) Uani d 1 . .
loop_
    _atom_site_aniso_label
    _atom_site_aniso_U_11
    _atom_site_aniso_U_22
    _atom_site_aniso_U_33
    _atom_site_aniso_U_12
    _atom_site_aniso_U_13
    _atom_site_aniso_U_23
    O1 0.0489(7) 0.1059(12) 0.0725(9) -0.0032(7) -0.0061(6) 0.0041(8)
    N1 0.0888(14) 0.1008(15) 0.0662(12) 0.0074(11) 0.0107(10) 0.0141(10)
    C1 0.0492(9) 0.0493(9) 0.0571(9) -0.0090(7) -0.0044(7) 0.0121(7)
    C2 0.0506(9) 0.0646(11) 0.0614(10) -0.0032(8) -0.0078(8) 0.0195(8)
    C3 0.0596(10) 0.0720(12) 0.0545(10) -0.0105(9) -0.0090(8) 0.0190(8)
    C4 0.0560(10) 0.0534(9) 0.0558(10) -0.0086(7) -0.0011(7) 0.0115(7)
    C5 0.0489(9) 0.0591(10) 0.0593(10) -0.0033(7) -0.0044(7) 0.0139(8)
    C6 0.0543(9) 0.0619(10) 0.0515(9) -0.0046(8) -0.0084(7) 0.0132(7)
    C7 0.0499(9) 0.0556(10) 0.0637(11) -0.0027(7) -0.0052(8) 0.0120(8)
    C8 0.0503(9) 0.0696(12) 0.0606(10) 0.0019(8) -0.0028(8) 0.0109(9)
    C9 0.0476(9) 0.0609(10) 0.0642(11) 0.0008(7) -0.0032(8) 0.0105(8)
    C10 0.0443(8) 0.0508(9) 0.0604(10) 0.0019(7) 0.0004(7) 0.0109(7)
    C11 0.0450(9) 0.0593(10) 0.0672(11) -0.0029(7) 0.0050(7) 0.0105(8)
    C12 0.0457(8) 0.0578(10) 0.0758(12) -0.0042(7) -0.0042(8) 0.0055(9)
    C13 0.0576(10) 0.0524(10) 0.0643(11) 0.0019(8) -0.0046(8) 0.0082(8)
    C14 0.0568(10) 0.0627(11) 0.0633(11) -0.0039(8) 0.0073(8) 0.0106(8)
    C15 0.0437(8) 0.0583(10) 0.0685(11) -0.0044(7) 0.0026(7) 0.0099(8)
    C16 0.0880(15) 0.0769(14) 0.0691(13) -0.0031(12) -0.0106(11) 0.0008(11)
    C17 0.0694(12) 0.0678(12) 0.0572(11) -0.0050(9) -0.0026(9) 0.0135(9)
_geom_special_details
;
 All esds (except the esd in the dihedral angle between two l.s. planes)
 are estimated using the full covariance matrix.  The cell esds are taken
 into account individually in the estimation of esds in distances, angles
 and torsion angles; correlations between esds in cell parameters are only
 used when they are defined by crystal symmetry.  An approximate (isotropic)
 treatment of cell esds is used for estimating esds involving l.s. planes.
;
loop_
    _geom_bond_atom_site_label_1
    _geom_bond_atom_site_label_2
    _geom_bond_site_symmetry_2
    _geom_bond_distance
    _geom_bond_publ_flag
    O1 C9 . 1.220(2) ?
    N1 C17 . 1.136(3) ?
    C1 C2 . 1.394(3) ?
    C1 C6 . 1.398(3) ?
    C1 C7 . 1.464(3) ?
    C2 C3 . 1.373(3) ?
    C2 H2 . 0.9300 ?
    C3 C4 . 1.389(3) ?
    C3 H3 . 0.9300 ?
    C4 C5 . 1.396(3) ?
    C4 C17 . 1.439(3) ?
    C5 C6 . 1.373(3) ?
    C5 H5 . 0.9300 ?
    C6 H6 . 0.9300 ?
    C7 C8 . 1.323(3) ?
    C7 H7 . 0.9300 ?
    C8 C9 . 1.489(3) ?
    C8 H8 . 0.9300 ?
    C9 C10 . 1.481(3) ?
    C10 C15 . 1.392(3) ?
    C10 C11 . 1.399(2) ?
    C11 C12 . 1.381(3) ?
    C11 H11 . 0.9300 ?
    C12 C13 . 1.382(3) ?
    C12 H12 . 0.9300 ?
    C13 C14 . 1.399(3) ?
    C13 C16 . 1.503(3) ?
    C14 C15 . 1.373(3) ?
    C14 H14 . 0.9300 ?
    C15 H15 . 0.9300 ?
    C16 H16A . 0.9600 ?
    C16 H16B . 0.9600 ?
    C16 H16C . 0.9600 ?
loop_
    _geom_angle_atom_site_label_1
    _geom_angle_atom_site_label_2
    _geom_angle_atom_site_label_3
    _geom_angle_site_symmetry_1
    _geom_angle_site_symmetry_3
    _geom_angle
    _geom_angle_publ_flag
    C2 C1 C6 . . 118.38(16) ?
    C2 C1 C7 . . 118.95(16) ?
    C6 C1 C7 . . 122.64(16) ?
    C3 C2 C1 . . 121.61(17) ?
    C3 C2 H2 . . 119.2 ?
    C1 C2 H2 . . 119.2 ?
    C2 C3 C4 . . 119.20(17) ?
    C2 C3 H3 . . 120.4 ?
    C4 C3 H3 . . 120.4 ?
    C3 C4 C5 . . 120.28(17) ?
    C3 C4 C17 . . 120.01(17) ?
    C5 C4 C17 . . 119.69(17) ?
    C6 C5 C4 . . 119.81(16) ?
    C6 C5 H5 . . 120.1 ?
    C4 C5 H5 . . 120.1 ?
    C5 C6 C1 . . 120.71(16) ?
    C5 C6 H6 . . 119.6 ?
    C1 C6 H6 . . 119.6 ?
    C8 C7 C1 . . 127.33(17) ?
    C8 C7 H7 . . 116.3 ?
    C1 C7 H7 . . 116.3 ?
    C7 C8 C9 . . 121.20(17) ?
    C7 C8 H8 . . 119.4 ?
    C9 C8 H8 . . 119.4 ?
    O1 C9 C10 . . 120.84(17) ?
    O1 C9 C8 . . 120.86(17) ?
    C10 C9 C8 . . 118.29(15) ?
    C15 C10 C11 . . 118.40(17) ?
    C15 C10 C9 . . 119.20(16) ?
    C11 C10 C9 . . 122.39(16) ?
    C12 C11 C10 . . 119.91(17) ?
    C12 C11 H11 . . 120.0 ?
    C10 C11 H11 . . 120.0 ?
    C11 C12 C13 . . 122.10(17) ?
    C11 C12 H12 . . 119.0 ?
    C13 C12 H12 . . 119.0 ?
    C12 C13 C14 . . 117.43(17) ?
    C12 C13 C16 . . 121.89(18) ?
    C14 C13 C16 . . 120.68(18) ?
    C15 C14 C13 . . 121.31(17) ?
    C15 C14 H14 . . 119.3 ?
    C13 C14 H14 . . 119.3 ?
    C14 C15 C10 . . 120.83(16) ?
    C14 C15 H15 . . 119.6 ?
    C10 C15 H15 . . 119.6 ?
    C13 C16 H16A . . 109.5 ?
    C13 C16 H16B . . 109.5 ?
    H16A C16 H16B . . 109.5 ?
    C13 C16 H16C . . 109.5 ?
    H16A C16 H16C . . 109.5 ?
    H16B C16 H16C . . 109.5 ?
    N1 C17 C4 . . 178.8(2) ?
loop_
    _geom_torsion_atom_site_label_1
    _geom_torsion_atom_site_label_2
    _geom_torsion_atom_site_label_3
    _geom_torsion_atom_site_label_4
    _geom_torsion_site_symmetry_1
    _geom_torsion_site_symmetry_2
    _geom_torsion_site_symmetry_3
    _geom_torsion_site_symmetry_4
    _geom_torsion
    _geom_torsion_publ_flag
    C6 C1 C2 C3 . . . . 0.0(3) ?
    C7 C1 C2 C3 . . . . -178.17(16) ?
    C1 C2 C3 C4 . . . . -0.1(3) ?
    C2 C3 C4 C5 . . . . 0.4(3) ?
    C2 C3 C4 C17 . . . . -177.81(17) ?
    C3 C4 C5 C6 . . . . -0.6(3) ?
    C17 C4 C5 C6 . . . . 177.68(16) ?
    C4 C5 C6 C1 . . . . 0.4(3) ?
    C2 C1 C6 C5 . . . . -0.1(3) ?
    C7 C1 C6 C5 . . . . 177.96(16) ?
    C2 C1 C7 C8 . . . . -167.96(18) ?
    C6 C1 C7 C8 . . . . 14.0(3) ?
    C1 C7 C8 C9 . . . . -176.11(17) ?
    C7 C8 C9 O1 . . . . 13.5(3) ?
    C7 C8 C9 C10 . . . . -167.68(18) ?
    O1 C9 C10 C15 . . . . 22.7(3) ?
    C8 C9 C10 C15 . . . . -156.09(18) ?
    O1 C9 C10 C11 . . . . -156.2(2) ?
    C8 C9 C10 C11 . . . . 25.0(3) ?
    C15 C10 C11 C12 . . . . -0.4(3) ?
    C9 C10 C11 C12 . . . . 178.50(16) ?
    C10 C11 C12 C13 . . . . 1.0(3) ?
    C11 C12 C13 C14 . . . . -0.2(3) ?
    C11 C12 C13 C16 . . . . 179.91(18) ?
    C12 C13 C14 C15 . . . . -1.2(3) ?
    C16 C13 C14 C15 . . . . 178.69(19) ?
    C13 C14 C15 C10 . . . . 1.8(3) ?
    C11 C10 C15 C14 . . . . -1.0(3) ?
    C9 C10 C15 C14 . . . . -179.91(16) ?
loop_
    _geom_hbond_atom_site_label_D
    _geom_hbond_atom_site_label_H
    _geom_hbond_atom_site_label_A
    _geom_hbond_site_symmetry_A
    _geom_hbond_distance_DH
    _geom_hbond_distance_HA
    _geom_hbond_distance_DA
    _geom_hbond_angle_DHA
    _geom_hbond_publ_flag
    C2 H2 Cg2 2_576 0.93 2.98 3.645(2) 129 y
    C5 H5 Cg2 2_666 0.93 2.91 3.5929(18) 132 y
    C12 H12 Cg1 2_676 0.93 2.98 3.637(2) 129 y
    C15 H15 Cg1 2_566 0.93 2.99 3.604(2) 125 y
_shelx_space_group_comment
;
The symmetry employed for this shelxl refinement is uniquely defined
by the following loop, which should always be used as a source of
symmetry information in preference to the above space-group names.
They are only intended as comments.
;
_shelx_estimated_absorpt_T_min     0.849
_shelx_estimated_absorpt_T_max     0.878
_shelx_hkl_file
;
  -1   0   0  910.61   45.20
  -2   0   0 1191.58   59.49
  -3   0   0    7.10    2.20
  -4   0   0  388.06   18.80
   4   0   0  373.46   18.70
   4   0   0  363.26   18.80
  -5   0   0    0.30    0.70
   5   0   0    1.20    0.40
   5   0   0    1.20    0.40
   6   0   0    5.90    0.70
   7   0   0    1.20    0.30
   7   0   0    0.90    0.30
   7  -1   0    2.40    0.40
   6  -1   0   14.70    1.10
  -6   1   0   13.10    1.70
   5  -1   0   32.70    1.90
   5  -1   0   32.10    2.00
  -5   1   0   34.30    2.30
   4  -1   0    7.70    1.20
   4  -1   0    8.50    1.00
  -4   1   0    8.90    1.20
  -3   1   0  189.18    9.20
  -3   1   0  174.58    9.90
  -2   1   0   90.59    5.00
  -1   1   0 1388.06   68.79
  -1  -1   0 5346.47  264.37
  -2  -1   0    9.50    1.20
  -3  -1   0  886.81   44.70
  -4  -1   0    0.50    0.90
   4   1   0   -0.30    0.30
   4   1   0   -0.10    0.40
   5   1   0   12.80    1.00
   5   1   0   11.10    1.00
   6   1   0   12.20    1.30
   7   1   0    1.80    0.40
   7   1   0    0.80    0.20
   7  -2   0   -0.10    0.20
   6  -2   0    5.20    1.10
   6  -2   0    6.10    0.60
  -6   2   0    4.70    1.30
   5  -2   0    1.90    0.50
   5  -2   0    1.70    0.60
  -5   2   0    0.50    0.90
   4  -2   0    0.30    0.40
   4  -2   0    0.50    0.60
  -4   2   0    0.50    0.70
  -3   2   0    0.80    0.40
  -3   2   0    0.40    1.00
  -3   2   0   -0.20    1.00
  -2   2   0  143.89    8.00
  -2   2   0  153.98    8.20
  -2   2   0  178.38    8.30
  -1  -2   0 9999.00  494.25
  -2  -2   0   18.00    1.70
  -3  -2   0  117.59    7.10
   4   2   0   63.39    3.40
   4   2   0   64.79    3.40
   5   2   0   41.40    2.30
   5   2   0   40.70    2.30
   6   2   0   11.50    0.90
   6   2   0   12.10    0.90
   7   2   0    3.70    0.50
   7   2   0    4.20    0.40
  -6   3   0    1.90    1.00
   5  -3   0   51.49    2.80
  -5   3   0   49.10    3.20
   4  -3   0    3.60    0.90
  -4   3   0    3.70    1.00
   3  -3   0   65.19    3.60
  -3   3   0   68.89    3.70
  -2   3   0  167.88    8.50
  -1   3   0   54.79    3.00
  -1  -3   0 1510.95   75.39
  -1  -3   0 1526.55   75.39
  -2  -3   0 1913.61   95.29
   3   3   0   71.09    3.60
   3   3   0   63.29    3.70
   3   3   0   68.19    3.60
   4   3   0  107.39    5.50
   4   3   0  114.49    5.50
   4   3   0   98.29    5.70
   5   3   0   96.89    5.20
   5   3   0  103.19    5.40
   6   3   0   12.50    0.90
   6   3   0   13.90    0.90
   6  -4   0   10.20    0.70
  -6   4   0    9.50    1.30
   5  -4   0    0.30    0.40
  -5   4   0    0.10    0.60
   4  -4   0    3.90    0.80
  -4   4   0    1.90    0.80
   3  -4   0    0.30    0.40
  -3   4   0    0.40    0.80
   2  -4   0  104.49    5.50
  -2   4   0  110.39    5.60
  -1   4   0  122.99    6.40
   0   4   0    5.00    1.40
   2   4   0  373.46   17.90
   2   4   0  354.96   17.80
   2   4   0  340.37   18.00
   3   4   0   53.69    3.10
   3   4   0   56.99    3.00
   3   4   0   52.79    3.00
   4   4   0   28.60    1.80
   4   4   0   30.40    2.00
   4   4   0   31.10    1.80
   5   4   0   12.80    0.90
   5   4   0   12.20    0.90
   6   4   0   18.80    1.10
   6   4   0   19.00    1.10
   5  -5   0   28.70    1.60
  -5   5   0   25.60    1.90
   4  -5   0   27.60    1.70
  -4   5   0   24.40    2.00
   3  -5   0    3.30    0.80
  -3   5   0    1.50    0.60
   2  -5   0   20.60    1.40
  -2   5   0   21.10    2.00
  -2   5   0   21.10    2.50
  -2   5   0   21.40    1.70
  -1   5   0    4.10    1.20
  -1   5   0    4.80    1.20
   0   5   0    0.90    0.60
   0   5   0    0.90    0.40
   0   5   0    1.30    0.80
   1   5   0    6.10    1.30
   1   5   0    3.80    0.90
   1   5   0    5.10    0.90
   2   5   0  418.56   20.50
   2   5   0  413.96   20.50
   2   5   0  383.36   20.40
   2   5   0  410.36   20.30
   3   5   0   41.70    2.40
   3   5   0   36.40    2.90
   3   5   0   39.80    2.20
   3   5   0   36.00    2.30
   4   5   0    1.10    0.70
   4   5   0    0.90    0.40
   4   5   0    0.70    0.30
   5   5   0   46.30    2.50
   5   5   0   48.90    2.50
   6   5   0    7.70    0.60
   6   5   0    8.20    0.60
   5  -6   0    0.40    0.30
  -5   6   0    0.20    0.70
   4  -6   0   -0.10    0.30
  -4   6   0    1.30    0.70
   3  -6   0   57.29    3.10
  -3   6   0   58.39    3.50
   2  -6   0    7.60    1.00
  -2   6   0    7.30    1.50
  -1   6   0    2.70    0.80
  -1   6   0    2.20    1.00
  -1   6   0    5.30    1.20
   0   6   0    0.00    0.50
   0   6   0    0.70    0.70
   0   6   0    1.50    0.70
   1   6   0   16.00    1.50
   1   6   0   14.10    1.30
   1   6   0   16.50    1.30
   2   6   0   15.80    1.20
   2   6   0   15.90    1.70
   2   6   0   15.10    1.30
   3   6   0   74.79    4.20
   3   6   0   76.99    4.30
   3   6   0   77.29    4.00
   4   6   0    0.40    0.30
   4   6   0    0.60    0.60
   4   6   0    0.10    0.40
   5   6   0    7.70    0.60
   4  -7   0   14.20    1.00
   3  -7   0    8.80    0.90
  -3   7   0    6.90    1.60
   2  -7   0   19.40    1.60
  -2   7   0   13.80    2.00
  -2   7   0   17.90    2.50
   1  -7   0    6.10    0.80
  -1   7   0    3.20    1.20
  -1   7   0    4.80    1.40
   0   7   0   -0.50    0.70
   0   7   0   -0.30    0.60
   1   7   0   -0.20    0.60
   1   7   0   -0.30    0.50
   1   7   0    0.10    0.60
   2   7   0    6.10    0.90
   2   7   0    5.20    1.30
   2   7   0    3.70    0.90
   3   7   0   -0.40    0.50
   3   7   0   -1.10    0.70
   3   7   0   -0.30    0.40
   4   7   0   11.90    0.90
   4   7   0   13.20    1.10
  -2   8   0   14.00    1.80
   1  -8   0    0.70    0.40
  -1   8   0    1.20    0.60
  -1   8   0   -0.30    0.60
   0  -8   0    1.50    0.40
   0   8   0    1.50    0.60
   0   8   0    3.10    0.80
   1   8   0    1.40    0.50
   1   8   0    0.20    0.50
   2   8   0    0.10    0.70
   2   8   0    0.40    0.50
   3   8   0   13.00    1.00
   0   9   0   -0.10    0.40
   0   9   0    0.00    0.50
   1   9  -1    1.00    0.40
   1   9  -1    0.70    0.40
   0   9  -1    0.00    0.40
   0   9  -1   -0.10    0.50
  -1   9  -1    0.30    0.70
  -1   9  -1    0.20    0.50
   3   8  -1    2.20    0.50
   2   8  -1    2.40    0.80
   1   8  -1    0.10    0.50
   1   8  -1    0.00    0.50
   0   8  -1    6.20    0.90
   0   8  -1    6.80    1.00
   0  -8   1    6.80    1.00
  -1   8  -1    1.70    0.60
  -1   8  -1    1.40    0.60
  -2   8  -1    5.60    1.20
  -2   8  -1    7.70    1.40
   4   7  -1   30.60    1.80
   4   7  -1   29.10    1.70
   3   7  -1    4.20    0.70
   3   7  -1    5.00    0.80
   2   7  -1    2.30    0.90
   2   7  -1    4.50    1.20
   1   7  -1    8.80    1.00
   1   7  -1    8.60    1.30
   0   7  -1   -0.70    0.70
   0   7  -1    1.70    0.70
  -1   7  -1    6.10    1.20
  -1   7  -1    5.80    1.50
   1  -7   1    5.30    0.90
  -2   7  -1    5.40    1.20
  -2   7  -1    4.00    1.70
  -2   7  -1    4.30    1.00
   2  -7   1    3.40    1.00
  -3   7  -1    0.40    0.70
   3  -7   1   -0.50    0.50
  -4   7  -1   16.00    1.70
   5   6  -1    0.10    0.30
   4   6  -1   61.79    3.40
   4   6  -1   59.99    3.30
   4   6  -1   62.79    3.20
   3   6  -1   45.60    2.60
   3   6  -1   45.80    2.70
   3   6  -1   50.99    3.00
   2   6  -1    2.90    0.90
   2   6  -1    4.70    1.30
   2   6  -1    3.80    0.80
   1   6  -1   -0.20    0.60
   1   6  -1    1.50    0.50
   1   6  -1    0.40    0.70
   0   6  -1   17.40    1.80
   0   6  -1   20.90    1.60
  -1   6  -1    0.80    0.80
  -1   6  -1    2.30    0.90
  -1   6  -1    0.80    0.70
  -2   6  -1   28.30    2.10
  -2   6  -1   26.70    2.60
  -2   6  -1   31.20    2.20
   2  -6   1   33.00    1.90
  -3   6  -1   12.60    1.40
  -3   6  -1   14.50    1.80
   3  -6   1   13.20    1.10
  -4   6  -1    2.90    1.10
   4  -6   1    2.40    0.70
  -5   6  -1    0.70    0.70
   5  -6   1   -0.20    0.40
   6   5  -1    2.60    0.50
   6   5  -1    3.10    0.50
   5   5  -1   27.80    1.60
   5   5  -1   26.60    1.60
   4   5  -1   38.70    2.00
   4   5  -1   29.70    1.90
   4   5  -1   31.10    2.10
   3   5  -1   41.30    3.00
   3   5  -1   44.60    2.40
   3   5  -1   47.30    2.60
   3   5  -1   41.30    2.50
   2   5  -1   66.39    3.70
   2   5  -1   64.29    3.60
   2   5  -1   60.99    3.40
   1   5  -1    7.20    1.00
   1   5  -1    6.00    1.00
   1   5  -1    6.90    1.30
   0   5  -1    1.10    0.50
   0   5  -1    1.10    0.70
   0   5  -1    1.50    0.60
  -1   5  -1    8.20    1.20
  -1   5  -1   10.00    1.30
  -1   5  -1    5.30    1.70
  -2   5  -1   37.00    3.20
  -2   5  -1   41.80    2.70
  -2   5  -1   38.60    2.40
   2  -5   1   40.20    2.30
  -3   5  -1    6.00    1.70
  -4   5  -1   18.50    1.70
   4  -5   1   21.80    1.40
  -5   5  -1   17.50    1.60
   5  -5   1   16.90    1.10
   6   4  -1    2.10    0.40
   6   4  -1    1.80    0.40
   5   4  -1    0.70    0.30
   5   4  -1    1.50    0.60
   4   4  -1   32.40    2.40
   4   4  -1   36.70    2.10
   4   4  -1   38.00    2.10
   3   4  -1    8.30    1.00
   3   4  -1   11.60    1.20
   3   4  -1    9.40    0.90
   2   4  -1   30.90    2.00
   2   4  -1   30.30    1.90
   0   4  -1  328.17   16.40
  -1   4  -1 1032.90   51.29
  -2   4  -1  271.77   13.70
  -3   4  -1   10.20    1.10
  -4   4  -1   15.00    1.50
   4  -4   1   15.60    1.20
  -5   4  -1   19.50    1.70
   5  -4   1   21.20    1.30
  -6   4  -1    0.80    0.70
   6  -4   1    1.80    0.50
   6   3  -1    6.50    0.80
   6   3  -1    7.40    0.80
   5   3  -1   14.70    1.10
   5   3  -1   13.50    1.00
   4   3  -1    3.90    0.70
   4   3  -1    3.50    0.70
   3   3  -1  802.32   41.50
   3   3  -1  868.51   41.50
  -2  -3   1 1052.59   48.10
  -2  -3   1  863.41   48.00
  -1  -3   1  104.19    5.70
  -1  -3   1  112.39    5.80
  -1   3  -1 1268.57   62.89
  -2   3  -1  332.47   16.70
  -3   3  -1   44.40    2.40
   3  -3   1   36.10    2.30
  -4   3  -1   22.50    1.60
   4  -3   1   21.10    1.60
  -5   3  -1  108.49    6.50
   5  -3   1  130.79    6.20
   6  -3   1    0.90    0.30
   7   2  -1    0.10    0.20
   7   2  -1    0.20    0.20
   6   2  -1   21.00    1.30
   6   2  -1   22.00    1.30
   5   2  -1    1.60    0.40
   5   2  -1    1.00    0.30
   4   2  -1   14.40    1.10
   4   2  -1   13.70    1.10
   3   2  -1    6.30    1.50
  -3  -2   1    8.40    3.20
  -2  -2   1  412.26   21.00
  -1  -2   1 1379.26   68.69
  -1  -2   1 1390.46   68.69
  -1   2  -1 6897.41  340.87
  -2   2  -1  199.98    9.70
  -2   2  -1  173.18    9.40
  -3   2  -1  116.29    6.90
  -3   2  -1  118.29    6.10
  -4   2  -1   56.79    3.00
   4  -2   1   47.10    3.20
   4  -2   1   53.09    2.90
  -5   2  -1    1.10    1.30
   5  -2   1    2.40    0.60
  -6   2  -1    1.00    0.80
   6  -2   1    1.60    0.50
   7  -2   1   -0.10    0.20
   7   1  -1    9.80    0.60
   7   1  -1    7.80    0.60
   5   1  -1   40.40    2.40
   5   1  -1   42.80    2.40
  -5  -1   1   42.00    2.90
   4   1  -1    6.60    0.90
   4   1  -1    6.20    0.70
   3   1  -1   70.39    3.80
  -3  -1   1   71.39    4.80
  -2  -1   1   95.99    5.30
  -1  -1   1 1467.75   72.79
   0  -1   1   14.00    0.80
  -1   1  -1 2604.14  128.79
  -2   1  -1 1130.69   57.09
   2  -1   1 1161.48   57.09
  -3   1  -1   48.90    3.60
  -3   1  -1   51.99    2.80
  -4   1  -1    8.60    1.30
   4  -1   1    6.80    0.90
   4  -1   1    9.10    1.20
  -5   1  -1    0.60    0.70
   5  -1   1    3.40    0.90
   5  -1   1    1.50    0.40
  -6   1  -1   74.29    4.60
   6  -1   1   87.49    4.30
   7  -1   1    3.30    0.40
   7   0  -1    1.70    0.40
   7   0  -1    1.60    0.50
   6   0  -1    1.90    0.60
   6   0  -1    1.50    0.40
  -6   0   1    1.40    1.10
   5   0  -1    7.00    0.80
   5   0  -1    7.60    1.00
   4   0  -1    2.60    0.90
   4   0  -1    1.40    0.40
  -3   0   1  124.49    7.20
  -2   0   1  557.04   28.00
   0   0  -1  493.25   24.50
  -1   0  -1 1234.28   61.29
  -2   0  -1 3922.71  194.38
  -3   0  -1   10.90    1.20
  -3   0  -1   14.70    2.10
  -4   0  -1    0.80    0.70
   4   0   1    0.20    0.50
   4   0   1    0.00    0.30
  -5   0  -1   18.50    1.90
   5   0   1   17.10    1.20
   5   0   1   18.80    1.30
   6   0   1   47.20    3.00
   6   0   1   55.99    3.00
   7   0   1    0.20    0.30
   7   0   1    0.60    0.20
   7  -1  -1    1.40    0.50
   6  -1  -1    2.70    0.70
  -6   1   1    0.20    0.80
   5  -1  -1    6.60    0.80
   5  -1  -1    5.70    0.90
  -5   1   1    4.50    1.50
   4  -1  -1   10.90    1.00
   4  -1  -1    9.40    1.20
  -4   1   1   10.30    1.20
  -3   1   1  238.38   13.50
  -3   1   1  266.37   13.50
  -2   1   1    7.20    0.90
   0  -1  -1  185.18    9.70
   0   1   1  202.38    9.70
  -1  -1  -1 2465.25  122.09
  -2  -1  -1  421.76   20.40
   2   1   1  377.76   20.20
  -3  -1  -1 3725.23  184.98
   4   1   1   26.90    1.70
   4   1   1   28.70    1.70
   5   1   1   37.50    2.10
   5   1   1   35.50    2.10
   6   1   1    5.60    0.70
   6   1   1    7.20    0.70
   7   1   1   20.70    1.30
   7   1   1   23.00    1.20
   7  -2  -1    0.50    0.20
   6  -2  -1   28.60    1.60
   6  -2  -1   25.90    1.70
  -6   2   1   26.10    2.00
   5  -2  -1   40.80    2.30
   5  -2  -1   40.70    2.40
  -5   2   1   36.00    2.60
   4  -2  -1    6.00    1.20
   4  -2  -1    6.10    0.80
  -4   2   1    7.50    1.10
  -3   2   1   45.70    3.00
  -3   2   1   51.19    4.30
  -3   2   1   57.29    4.40
  -2   2   1  241.58   12.10
  -2   2   1  230.38   11.90
  -1  -2  -1  151.38    7.50
   1   2   1  137.89    7.50
  -2  -2  -1   61.79    4.40
  -3  -2  -1   27.30    3.50
   4   2   1   50.09    2.60
   4   2   1   49.99    2.70
   4   2   1   45.20    3.00
   5   2   1    6.90    0.80
   6   2   1   52.39    2.80
   6   2   1   53.19    2.80
   7   2   1   13.70    0.80
   7   2   1   11.90    0.80
   6  -3  -1   70.49    3.30
  -6   3   1   54.69    4.00
   5  -3  -1  397.96   19.30
  -5   3   1  372.46   19.50
   4  -3  -1   15.60    1.20
  -4   3   1   13.50    1.40
   3  -3  -1   17.30    1.30
  -3   3   1   19.40    1.40
  -2   3   1  107.59    5.60
  -1   3   1   49.20    2.80
  -1  -3  -1    7.00    1.10
  -2  -3  -1  708.73   35.80
   3   3   1   40.80    2.30
   3   3   1   40.40    2.30
   3   3   1   39.90    2.40
   4   3   1  171.68    8.80
   4   3   1  186.68    8.80
   4   3   1  162.18    9.10
   5   3   1   10.20    0.90
   5   3   1    9.70    0.80
   6   3   1    2.70    0.50
   6   3   1    2.70    0.40
   6  -4  -1    4.80    0.50
  -6   4   1    4.10    1.10
   5  -4  -1    3.80    0.70
  -5   4   1    4.70    1.10
   4  -4  -1    3.70    0.70
   3  -4  -1    0.20    0.40
  -3   4   1   -0.70    0.60
   2  -4  -1  166.28    8.50
  -2   4   1  167.18    8.60
  -1   4   1    3.60    1.10
   2   4   1  108.19    5.40
   2   4   1   98.39    5.50
   2   4   1  110.49    5.60
   2   4   1  105.39    5.70
   3   4   1    4.60    0.90
   3   4   1    3.20    0.90
   3   4   1    4.20    0.70
   4   4   1  210.78   10.90
   4   4   1  211.08   10.90
   4   4   1  223.88   11.00
   6   4   1    1.90    0.50
   6   4   1    0.70    0.20
   5  -5  -1    8.10    0.80
  -5   5   1    8.50    1.10
   4  -5  -1  310.87   14.90
  -4   5   1  280.57   15.10
   3  -5  -1   11.10    1.00
  -3   5   1   12.20    1.40
   2  -5  -1   14.80    1.10
  -2   5   1   13.40    1.90
  -2   5   1    9.80    2.40
  -2   5   1   16.40    1.60
  -1   5   1   35.40    2.40
  -1   5   1   32.10    2.60
  -1   5   1   36.60    2.30
   0   5   1    0.70    0.70
   0   5   1   -0.10    0.40
   0   5   1   -0.20    0.70
   1   5   1    1.90    0.50
   1   5   1    2.00    0.70
   1   5   1    2.50    0.90
   2   5   1    0.20    0.50
   2   5   1    0.70    0.70
   2   5   1    0.90    0.60
   3   5   1    2.80    0.60
   3   5   1    2.00    0.60
   3   5   1    1.40    0.40
   3   5   1    1.80    1.00
   4   5   1   27.80    1.70
   4   5   1   30.00    1.70
   4   5   1   30.80    1.90
   5   5   1   26.70    1.60
   5   5   1   29.50    1.60
  -5   6   1    1.00    1.10
   4  -6  -1    0.10    0.30
  -4   6   1    0.20    0.80
   3  -6  -1  100.29    5.20
  -3   6   1   99.89    5.40
   2  -6  -1   35.90    2.00
  -2   6   1   30.80    2.50
  -2   6   1   36.80    2.80
  -2   6   1   31.20    2.40
  -1   6   1   28.40    2.10
   0   6   1   49.90    3.10
   0   6   1   49.00    2.80
   0   6   1   52.39    3.00
   1   6   1   29.30    2.00
   1   6   1   29.40    2.20
   1   6   1   30.40    1.90
   2   6   1    0.40    0.40
   2   6   1    0.40    0.70
   2   6   1    0.00    0.60
   3   6   1   28.60    1.70
   3   6   1   25.00    1.80
   3   6   1   28.70    2.20
   3   6   1   27.50    1.80
   4   6   1   11.30    1.00
   4   6   1   12.60    0.90
   4   6   1   13.10    1.10
   5   6   1    6.40    0.60
   4  -7  -1    2.20    0.60
   3  -7  -1   30.80    1.80
   2  -7  -1    4.60    0.80
  -2   7   1    2.40    1.10
  -2   7   1    5.40    1.50
   1  -7  -1    0.00    0.40
  -1   7   1   -0.70    0.80
  -1   7   1    0.20    0.80
   0   7   1    0.40    0.80
   0   7   1   -0.50    0.70
   1   7   1    1.60    0.50
   1   7   1    0.60    0.70
   1   7   1    0.40    0.60
   2   7   1    1.10    0.90
   2   7   1   -0.20    0.60
   2   7   1    2.20    0.70
   3   7   1    0.10    0.40
   3   7   1    0.90    0.50
   3   7   1    0.10    0.70
   4   7   1    1.50    0.50
   4   7   1    2.30    0.50
   2  -8  -1    4.90    0.80
   1  -8  -1    6.70    0.70
  -1   8   1    4.80    1.00
  -1   8   1    6.90    1.10
   0  -8  -1   11.20    1.00
   0   8   1   14.40    1.30
   0   8   1   12.60    1.10
   1   8   1   25.30    1.70
   1   8   1   23.30    1.60
   2   8   1    4.70    1.00
   2   8   1    4.50    0.70
   3   8   1    3.00    0.60
   1   9  -2    0.00    0.40
   1   9  -2    0.10    0.40
   0   9  -2    0.50    0.40
   0   9  -2    0.40    0.50
  -1   9  -2    2.70    0.80
  -1   9  -2    2.40    0.90
   3   8  -2   95.89    5.00
   2   8  -2    1.80    0.50
   1   8  -2    0.50    0.50
   1   8  -2   -0.80    0.50
   0   8  -2    2.00    0.60
   0   8  -2    2.70    0.90
  -1   8  -2    1.20    0.60
  -1   8  -2    2.10    0.70
  -2   8  -2    0.70    0.70
  -2   8  -2    1.80    0.70
   4   7  -2    0.30    1.20
   3   7  -2   59.39    3.20
   3   7  -2   61.39    3.40
   3   7  -2   56.99    3.30
   2   7  -2  114.19    6.40
   2   7  -2  128.39    6.40
   1   7  -2    7.30    1.30
   1   7  -2    6.10    1.00
   0   7  -2    2.50    1.00
   0   7  -2    1.20    0.80
  -1   7  -2    5.40    1.10
   1  -7   2    3.90    1.20
  -2   7  -2   28.90    2.20
  -2   7  -2   23.60    2.00
  -2   7  -2   26.00    1.90
  -3   7  -2    0.10    0.60
  -4   7  -2    4.10    1.30
   5   6  -2   -0.10    0.30
   4   6  -2    1.40    0.70
   4   6  -2    1.20    0.40
   3   6  -2   55.29    3.10
   3   6  -2   58.29    3.30
   3   6  -2   59.19    3.50
   2   6  -2  292.87   14.80
   2   6  -2  295.77   14.90
   2   6  -2  286.97   14.70
   1   6  -2   37.60    2.30
   1   6  -2   36.40    2.40
   1   6  -2   35.20    2.30
   0   6  -2   11.40    1.20
   0   6  -2   13.90    2.10
   0   6  -2    8.70    1.50
  -1   6  -2   43.40    2.90
  -1   6  -2   45.60    2.70
  -1   6  -2   41.00    2.60
  -2   6  -2  116.49    6.40
  -2   6  -2  114.79    6.20
  -2   6  -2  123.59    6.30
   2  -6   2  113.19    6.10
  -3   6  -2   46.00    2.90
  -3   6  -2   49.99    2.90
   3  -6   2   47.20    2.70
  -4   6  -2    0.60    0.60
   4  -6   2    0.50    0.50
  -5   6  -2    0.40    0.50
   6   5  -2    1.60    0.50
   6   5  -2    0.60    0.30
   5   5  -2   35.60    2.00
   5   5  -2   36.90    2.00
   4   5  -2    6.80    1.30
   4   5  -2    7.50    0.90
   4   5  -2    4.70    0.70
   3   5  -2   14.80    1.20
   3   5  -2   14.00    1.10
   3   5  -2   13.60    1.40
   3   5  -2   12.50    2.10
   2   5  -2 1329.97   67.99
   2   5  -2 1397.96   68.09
   2   5  -2 1388.06   68.19
   1   5  -2   91.09    4.50
   1   5  -2   76.99    4.50
   1   5  -2   79.99    4.40
   0   5  -2    4.80    1.60
   0   5  -2    5.00    1.40
   0   5  -2    3.90    1.00
  -1   5  -2   37.90    2.30
  -1   5  -2   35.30    2.20
  -1   5  -2   30.60    2.50
  -2   5  -2  501.45   23.20
  -2   5  -2  431.06   23.20
  -2   5  -2  463.15   23.10
   2  -5   2  447.56   23.00
  -3   5  -2    6.10    1.50
  -4   5  -2    2.70    1.00
   4  -5   2    3.30    0.90
  -5   5  -2   31.20    2.10
   5  -5   2   29.60    1.80
   6   4  -2    6.80    0.50
   6   4  -2    5.60    0.60
   5   4  -2    4.30    0.70
   4   4  -2    4.60    0.80
   4   4  -2    6.40    0.90
   3   4  -2   29.50    1.80
   3   4  -2   27.00    1.90
   3   4  -2   25.80    1.80
   2   4  -2   31.00    2.10
   0   4  -2   37.40    2.10
  -1   4  -2  215.58   10.90
  -2   4  -2   93.09    4.90
  -3   4  -2   20.40    2.00
  -3   4  -2   22.40    1.60
   3  -4   2   17.80    1.50
  -4   4  -2   21.80    1.90
   4  -4   2   21.40    1.50
  -5   4  -2    0.50    0.60
   5  -4   2   -0.30    0.40
  -6   4  -2   -0.20    0.70
   6  -4   2    0.30    0.40
   6   3  -2    1.90    0.50
   6   3  -2    1.80    0.50
   5   3  -2   11.00    0.90
   5   3  -2   11.10    0.90
   4   3  -2   13.70    1.00
   4   3  -2   12.60    1.10
   3   3  -2   51.09    2.70
   3   3  -2   48.60    2.80
   2   3  -2  234.88   13.20
  -2  -3   2  262.17   13.70
  -2  -3   2  292.57   13.90
  -1  -3   2 2094.39  103.09
  -1  -3   2 2063.79  103.09
  -1   3  -2   35.30    2.00
  -2   3  -2  745.53   38.60
  -2   3  -2  810.12   38.80
  -3   3  -2   56.69    3.20
   3  -3   2   58.99    3.20
  -4   3  -2   24.10    2.30
   4  -3   2   25.70    1.60
  -5   3  -2   12.60    1.50
   5  -3   2   16.20    1.10
  -6   3  -2   12.40    1.50
   6  -3   2   14.40    1.00
   7   2  -2    0.40    0.20
   7   2  -2    0.40    0.20
   6   2  -2    1.20    0.50
   6   2  -2    0.90    0.30
   5   2  -2    1.40    0.40
   5   2  -2    1.90    0.40
   4   2  -2   20.80    1.40
   4   2  -2   21.00    1.40
   3   2  -2   65.59    3.50
  -3  -2   2   63.59    4.90
  -2  -2   2  643.24   32.00
  -2  -2   2  626.34   32.30
  -1  -2   2  536.35   26.80
  -1   2  -2  851.41   41.50
   1  -2   2  819.22   41.50
  -2   2  -2   36.90    2.00
  -2   2  -2   33.20    2.20
   2  -2   2   31.90    2.30
  -3   2  -2    4.40    0.80
  -3   2  -2    1.10    1.00
  -4   2  -2  336.87   17.00
   4  -2   2  336.47   16.90
  -5   2  -2    0.50    0.90
   5  -2   2    1.20    0.40
  -6   2  -2   10.50    1.80
   6  -2   2   14.90    1.00
   7   1  -2    1.90    0.60
   6   1  -2   19.00    1.30
   6   1  -2   17.30    1.40
   5   1  -2    0.20    0.40
  -5  -1   2    0.80    0.90
   4   1  -2   24.30    1.50
   4   1  -2   26.30    1.60
  -2  -1   2  107.79    5.90
  -2  -1   2  109.09    5.90
   0   1  -2   32.00    1.80
   0  -1   2   34.30    1.80
   1  -1   2 1551.84   76.89
  -2   1  -2   46.10    2.70
   2  -1   2   42.40    2.80
  -3   1  -2 1726.63   88.49
  -3   1  -2 1822.52   87.89
  -4   1  -2  137.69    6.40
   4  -1   2  107.99    6.40
   4  -1   2  123.69    6.30
  -5   1  -2    0.90    0.80
   5  -1   2    0.50    0.30
   5  -1   2    1.00    0.50
   6  -1   2    5.30    0.70
   6  -1   2    4.80    0.80
   7  -1   2    3.80    0.50
   7   0  -2    0.40    0.20
   7   0  -2    0.40    0.20
  -6   0   2    3.20    1.00
   5   0  -2   14.10    1.20
   5   0  -2   14.80    1.40
  -5   0   2   15.50    1.70
   4   0  -2  233.28   11.70
   4   0  -2  230.68   11.70
  -3   0   2    0.10    0.80
  -2   0   2  951.80   47.20
  -2   0   2  937.71   47.20
   1   0  -2  541.75   26.40
  -1   0   2  518.65   26.40
   0   0  -2 1431.66   70.89
  -1   0  -2 3582.74  177.28
  -2   0  -2  355.16   18.00
   2   0   2  354.36   18.10
  -3   0  -2   56.29    3.80
  -3   0  -2   48.90    3.00
  -4   0  -2   80.69    4.20
   4   0   2   73.89    4.10
   4   0   2   77.49    4.00
   5   0   2   34.90    2.00
   5   0   2   33.20    2.00
   6   0   2   -0.30    0.40
   6   0   2   -0.20    0.30
   7   0   2    2.90    0.60
   7   0   2    2.00    0.40
   7  -1  -2    7.60    0.70
   6  -1  -2    4.60    0.70
   6  -1  -2    3.80    0.70
  -6   1   2    5.30    1.30
   5  -1  -2  334.77   18.00
   5  -1  -2  353.46   18.00
  -5   1   2  389.36   18.30
   4  -1  -2   78.99    4.20
   4  -1  -2   79.09    4.20
  -4   1   2   78.89    4.40
  -3   1   2   87.19    5.50
  -2   1   2   83.29    4.90
  -2   1   2   93.39    4.90
   1  -1  -2   72.59    3.90
  -1   1   2   73.59    3.80
   0  -1  -2   27.40    1.60
   0   1   2   31.30    1.60
  -1  -1  -2  915.91   46.10
   1   1   2  939.81   46.20
  -2  -1  -2  169.08    8.70
   2   1   2  161.98    8.80
  -3  -1  -2   55.49    4.10
   4   1   2  149.88    7.70
   4   1   2  153.38    7.90
   4   1   2  152.78    7.80
   5   1   2   46.00    2.60
   5   1   2   46.10    2.50
   6   1   2   22.20    1.40
   6   1   2   22.80    1.40
   7   1   2    5.80    0.50
   7   1   2    5.20    0.40
   7  -2  -2   38.60    2.00
   6  -2  -2   14.70    1.00
   6  -2  -2   14.20    1.10
  -6   2   2   15.30    1.50
   5  -2  -2    6.70    0.80
   5  -2  -2    5.90    1.00
  -5   2   2    4.40    1.20
   4  -2  -2  100.69    5.40
   4  -2  -2  103.69    5.30
   3  -2  -2  131.09    6.60
  -3   2   2  131.19    6.70
  -3   2   2  124.19    7.70
  -2   2   2    5.90    1.30
  -2   2   2    7.50    1.00
  -1   2   2  409.36   20.40
   0  -2  -2  338.57   17.40
   0   2   2  359.16   17.50
  -1  -2  -2  162.98    8.40
   1   2   2  162.68    8.50
  -2  -2  -2    1.50    0.60
   2   2   2    1.00    0.70
  -3  -2  -2  285.07   15.70
   3   2   2  294.57   14.50
   3   2   2  291.27   14.60
   4   2   2  136.09    7.00
   4   2   2  134.09    7.10
   4   2   2  144.79    7.10
   5   2   2  113.79    6.00
   5   2   2  117.19    6.00
   6   2   2   59.49    3.20
   6   2   2   61.19    3.20
   6  -3  -2  127.39    6.30
  -6   3   2  118.69    6.50
   5  -3  -2   50.99    2.90
   5  -3  -2   52.69    2.70
  -5   3   2   45.70    3.00
   4  -3  -2  211.88   11.70
   4  -3  -2  232.68   11.60
  -4   3   2  245.58   11.90
   3  -3  -2   31.70    1.90
  -3   3   2   34.20    2.10
  -2   3   2   14.10    1.20
  -1   3   2    3.50    1.10
  -1  -3  -2    8.40    1.30
   1   3   2    9.90    1.70
  -2  -3  -2   47.10    3.60
   3   3   2   24.10    1.60
   3   3   2   22.50    1.50
   3   3   2   25.90    1.50
   4   3   2   -0.40    0.60
   4   3   2   -0.30    0.30
   4   3   2    0.30    0.30
   5   3   2   84.99    5.00
   5   3   2   95.49    4.80
   5   3   2   94.19    4.80
   6   3   2    0.20    0.20
   6  -4  -2    5.20    0.50
  -6   4   2    5.30    1.20
  -5   4   2    6.50    1.20
   4  -4  -2    8.20    0.90
  -4   4   2    8.50    1.30
   3  -4  -2  416.56   21.20
  -3   4   2  432.46   21.40
   2  -4  -2  154.28    7.70
  -2   4   2  148.69    7.80
  -1   4   2   51.39    3.00
   1   4   2   88.49    4.70
   1   4   2   90.29    4.60
   1   4   2   86.19    4.80
   2   4   2   35.90    2.30
   2   4   2   39.60    2.20
   2   4   2   38.70    2.70
   2   4   2   40.70    2.30
   3   4   2    5.60    0.80
   3   4   2    7.20    1.90
   4   4   2   23.80    1.50
   4   4   2   24.80    1.70
   4   4   2   23.50    1.50
   5   4   2    1.50    0.80
   5   4   2    2.20    0.40
   5   4   2    2.90    0.60
   6   4   2    8.60    0.70
   5  -5  -2   20.60    1.20
  -5   5   2   21.30    1.70
   3  -5  -2   34.60    2.00
  -3   5   2   32.00    2.70
   2  -5  -2   52.99    2.80
  -2   5   2   52.69    3.10
  -2   5   2   47.10    3.50
  -1   5   2   16.10    1.60
  -1   5   2   14.40    1.90
   0   5   2    3.10    0.80
   0   5   2    3.90    0.80
   0   5   2    3.80    1.10
   1   5   2    7.00    1.00
   1   5   2    5.40    0.80
   1   5   2    3.70    1.40
   2   5   2   20.50    1.80
   2   5   2   21.80    1.60
   2   5   2   22.20    1.40
   3   5   2    7.90    1.00
   3   5   2    8.30    0.90
   3   5   2    8.50    0.80
   3   5   2    6.60    1.70
   4   5   2   13.00    1.20
   4   5   2   10.00    0.90
   4   5   2   11.40    0.90
   5   5   2    6.10    0.60
   5   5   2    6.30    0.60
   5   5   2    5.10    1.00
   5  -6  -2    0.30    0.30
   4  -6  -2    3.10    0.60
  -4   6   2    6.60    1.60
   3  -6  -2   50.09    2.70
  -3   6   2   46.40    3.10
   2  -6  -2   60.99    3.10
  -2   6   2   56.99    3.70
  -2   6   2   47.10    3.80
  -1   6   2    2.20    0.90
  -1   6   2    4.80    1.50
   0   6   2    1.00    0.70
   0   6   2    0.70    0.40
   0   6   2    1.20    0.80
   1   6   2    3.60    0.80
   1   6   2    4.10    0.90
   2   6   2    3.00    0.80
   2   6   2    3.40    0.90
   2   6   2    2.20    0.70
   3   6   2    5.20    1.30
   3   6   2    6.00    0.70
   3   6   2    5.10    0.90
   4   6   2    3.60    0.70
   4   6   2    4.80    0.60
   4   6   2    4.30    0.70
   5   6   2    0.40    0.20
   4  -7  -2    0.40    0.30
   3  -7  -2   10.30    0.80
   2  -7  -2   78.49    4.10
  -2   7   2   76.79    4.40
   1  -7  -2   28.90    1.70
  -1   7   2   26.60    2.10
  -1   7   2   25.50    2.00
   0   7   2    4.20    1.40
   1   7   2    0.20    0.60
   1   7   2    0.50    0.70
   2   7   2   35.20    2.30
   2   7   2   40.00    2.50
   2   7   2   38.10    2.20
   3   7   2    0.10    0.80
   3   7   2    0.10    0.30
   3   7   2    0.00    0.50
   4   7   2    0.20    0.20
   1  -8  -2   51.39    2.70
  -1   8   2   49.30    2.90
  -1   8   2   53.39    2.90
   0  -8  -2    0.40    0.30
   0   8   2    0.20    0.60
   0   8   2    0.40    0.70
   1   8   2    3.80    1.20
   1   8   2    2.90    0.70
   2   8   2    6.50    1.00
   2   8   2    6.50    0.80
   1   9  -3   12.20    0.90
   1   9  -3   12.70    0.90
   0   9  -3    0.40    0.60
  -1   9  -3   -0.70    0.50
  -1   9  -3    0.10    0.50
   3   8  -3    7.60    0.90
   2   8  -3    4.20    0.80
   2   8  -3    5.30    0.90
   1   8  -3    4.20    0.80
   1   8  -3    3.90    1.30
   0   8  -3   29.10    2.00
   0   8  -3   30.00    1.90
  -1   8  -3    1.60    0.60
  -1   8  -3    0.50    0.50
  -2   8  -3    5.30    0.90
  -2   8  -3    3.60    1.20
   3   7  -3   25.90    1.70
   3   7  -3   25.70    1.90
   2   7  -3   18.10    1.40
   2   7  -3   19.90    1.60
   1   7  -3   33.90    2.20
   1   7  -3   30.70    2.10
   0   7  -3    0.80    1.00
   0   7  -3    4.90    1.00
  -1   7  -3    0.00    0.70
  -1   7  -3    1.20    0.70
  -1   7  -3    0.00    0.70
  -2   7  -3    2.50    0.80
  -2   7  -3    1.30    0.70
  -2   7  -3    2.90    1.00
  -3   7  -3    6.90    1.20
  -4   7  -3   30.90    2.00
   4   6  -3    4.80    0.80
   3   6  -3   23.50    1.60
   3   6  -3   25.90    2.10
   3   6  -3   23.00    1.70
   2   6  -3    0.40    0.60
   2   6  -3    0.50    0.70
   2   6  -3    0.50    0.60
   1   6  -3  338.97   17.70
   1   6  -3  361.36   17.80
   0   6  -3  541.55   26.30
   0   6  -3  515.45   26.30
   0   6  -3  512.15   26.20
  -1   6  -3  140.49    7.60
  -1   6  -3  142.99    7.80
  -1   6  -3  157.58    7.80
  -2   6  -3   21.80    1.70
  -2   6  -3   21.80    1.70
  -2   6  -3   16.70    2.10
  -3   6  -3   34.40    2.20
  -3   6  -3   30.20    2.10
  -5   6  -3    0.20    0.50
   5   5  -3    0.40    0.30
   5   5  -3   -0.20    0.30
   4   5  -3    3.40    0.70
   3   5  -3    5.70    0.90
   3   5  -3    3.90    1.10
   3   5  -3    4.60    1.20
   2   5  -3   77.29    4.50
   2   5  -3   83.79    4.30
   2   5  -3   78.49    4.20
   1   5  -3   20.20    1.40
   1   5  -3   16.40    1.40
   1   5  -3   18.10    1.60
   0   5  -3   52.09    2.80
   0   5  -3   43.40    3.00
   0   5  -3   53.49    2.90
  -1   5  -3   22.20    1.50
  -1   5  -3   20.00    1.70
  -2   5  -3   45.10    2.80
  -2   5  -3   45.60    2.70
  -3   5  -3   11.40    1.20
   3  -5   3   11.20    1.40
  -4   5  -3   -0.20    0.60
   4  -5   3   -0.60    0.50
  -5   5  -3   96.99    5.20
   5  -5   3   92.49    4.90
   6   4  -3    1.60    0.50
   6   4  -3    1.70    0.40
   5   4  -3    0.00    0.30
   5   4  -3    0.70    0.60
   4   4  -3    0.30    0.40
   4   4  -3   -0.20    0.30
   3   4  -3   -0.60    0.90
   3   4  -3    0.50    0.50
   3   4  -3    0.20    0.50
   2   4  -3   20.60    1.60
   2   4  -3   23.90    1.80
  -2  -4   3   22.10    6.00
  -1  -4   3  222.18   11.60
   0   4  -3 1302.67   64.59
  -1   4  -3 4670.53  230.98
  -2   4  -3    0.00    0.90
  -2   4  -3    0.20    0.40
  -3   4  -3   40.80    2.30
  -3   4  -3   35.60    2.50
   3  -4   3   33.00    2.30
  -4   4  -3  133.09    6.80
   4  -4   3  121.89    6.60
  -5   4  -3    0.70    0.60
  -6   4  -3   -0.10    0.70
   6  -4   3    0.30    0.50
   6   3  -3   -0.30    0.30
   6   3  -3   -0.10    0.30
   5   3  -3   19.80    1.30
   5   3  -3   17.80    1.50
   4   3  -3   41.60    2.30
   4   3  -3   40.20    2.40
   3   3  -3   44.40    2.60
   3   3  -3   43.80    2.60
   3   3  -3   46.60    2.60
   2   3  -3  116.69    6.50
  -2  -3   3  123.69    7.20
  -2  -3   3  146.09    7.40
   1   3  -3   36.80    2.30
  -1  -3   3   43.80    2.60
  -1  -3   3   44.30    2.50
   0   3  -3    5.30    1.30
   0  -3   3    4.10    0.80
  -1   3  -3  464.95   23.20
  -2   3  -3 1185.38   58.49
  -2   3  -3 1173.18   58.69
  -3   3  -3   29.70    1.90
  -4   3  -3   37.20    2.40
   4  -3   3   36.10    2.20
  -5   3  -3   29.90    2.20
   5  -3   3   34.50    1.90
  -6   3  -3   21.40    2.10
   6  -3   3   21.80    1.30
   7   2  -3   29.90    1.60
   7   2  -3   31.70    1.60
   6   2  -3   15.20    1.00
   6   2  -3   15.20    1.10
   5   2  -3    1.60    0.40
   5   2  -3    2.30    0.40
   4   2  -3   17.30    1.30
   4   2  -3   17.40    1.20
   3   2  -3   17.80    1.30
   2   2  -3   55.69    3.10
  -2  -2   3   51.59    3.50
  -2  -2   3   64.49    3.60
  -1  -2   3   28.90    1.80
   0   2  -3  364.86   18.30
   0  -2   3  368.66   18.30
  -1   2  -3  140.69    7.00
   1  -2   3  132.29    7.10
  -2   2  -3  821.72   41.50
  -2   2  -3  829.82   41.20
   2  -2   3  837.42   41.60
  -3   2  -3   33.80    2.00
  -3   2  -3   31.60    3.30
  -4   2  -3   15.20    1.30
   4  -2   3   13.50    1.20
  -5   2  -3   25.10    2.00
   5  -2   3   26.40    1.60
  -6   2  -3   18.90    3.00
   6  -2   3   21.40    1.30
   7   1  -3    6.30    0.50
   7   1  -3    5.00    0.50
   6   1  -3   96.29    4.90
   6   1  -3  103.39    4.90
  -6  -1   3   84.19    5.50
   5   1  -3    0.20    0.40
  -5  -1   3    1.00    0.90
   4   1  -3   41.60    2.40
   4   1  -3   42.40    2.40
   3   1  -3  100.69    5.50
  -3  -1   3  111.99    6.50
  -2  -1   3  362.86   18.50
   1   1  -3  306.97   15.50
  -1  -1   3  305.67   15.50
   0   1  -3  173.68    8.90
   0  -1   3  178.88    8.90
  -1   1  -3 1370.46   68.09
   1  -1   3 1376.36   68.19
  -2   1  -3  135.39    7.10
   2  -1   3  130.59    7.20
  -3   1  -3 1279.67   64.29
  -3   1  -3 1286.27   63.59
   4  -1   3   32.20    2.20
   4  -1   3   33.70    2.00
  -5   1  -3   46.70    2.70
   5  -1   3   39.30    2.30
   5  -1   3   37.90    2.40
   6  -1   3    3.40    0.60
   6  -1   3    4.30    0.90
   7  -1   3    5.70    0.60
   7   0  -3    0.30    0.20
   7   0  -3    0.20    0.20
   6   0  -3  146.69    7.10
   6   0  -3  147.89    7.10
  -6   0   3  122.29    7.30
   5   0  -3   14.00    1.20
   5   0  -3   16.10    1.20
  -5   0   3   15.50    1.70
   4   0  -3    1.10    0.40
   4   0  -3    0.80    0.40
   3   0  -3  131.39    6.90
  -3   0   3  138.99    7.90
  -2   0   3  107.29    5.80
   1   0  -3  512.55   25.20
  -1   0   3  493.35   25.10
   0   0  -3  185.78    9.40
   0   0   3  184.98    9.40
  -1   0  -3   29.60    1.80
   1   0   3   29.40    1.90
  -2   0  -3  169.78    8.70
   2   0   3  161.48    8.90
  -3   0  -3    5.50    2.30
   4   0   3    7.50    1.20
   4   0   3    9.10    0.90
   4   0   3    7.90    0.90
   5   0   3   38.20    2.20
   5   0   3   36.80    2.10
   6   0   3  138.89    6.80
   6   0   3  129.59    6.80
   7   0   3    0.00    0.20
   7  -1  -3   10.90    0.70
   6  -1  -3   57.19    3.00
   6  -1  -3   59.69    3.10
  -6   1   3   53.19    3.30
   5  -1  -3 1303.57   65.49
   5  -1  -3 1336.07   65.49
   4  -1  -3   90.79    5.00
   4  -1  -3   98.39    4.90
  -3   1   3    4.40    1.20
  -2   1   3    6.50    1.00
   1  -1  -3  288.27   14.80
  -1   1   3  296.77   14.80
   0  -1  -3  246.18   12.60
   0   1   3  255.87   12.70
  -1  -1  -3   28.20    1.80
  -2  -1  -3  228.58   11.30
   2   1   3  204.58   11.40
  -3  -1  -3   38.20    3.60
   4   1   3  102.19    5.10
   4   1   3   91.59    5.00
   4   1   3   96.29    5.00
   5   1   3    0.40    0.30
   5   1   3    0.70    0.40
   6   1   3    0.40    0.30
   6   1   3    0.00    0.30
   7   1   3    8.20    0.70
   7   1   3   10.10    0.60
   6  -2  -3   43.80    2.40
   6  -2  -3   43.50    2.40
  -6   2   3   44.90    2.80
   5  -2  -3   -0.20    0.40
   5  -2  -3    0.00    0.40
  -5   2   3   -0.80    0.70
   4  -2  -3   66.99    3.70
   4  -2  -3   64.29    3.70
  -4   2   3   74.89    3.90
   3  -2  -3   50.79    2.70
  -3   2   3   48.70    4.70
  -2   2   3 1641.14   81.49
  -2   2   3 1639.04   81.59
   1  -2  -3    8.90    0.80
  -1   2   3    9.40    0.90
   0  -2  -3  432.36   22.80
   0   2   3  481.95   22.90
  -1  -2  -3   34.40    2.20
   1   2   3   34.20    2.40
   3   2   3    9.80    0.90
   3   2   3    9.30    1.10
   3   2   3   10.80    0.90
   4   2   3   49.99    2.80
   5   2   3   17.40    1.50
   5   2   3   19.80    1.30
   5   2   3   18.10    1.20
   6   2   3    0.60    0.30
   6   2   3    0.70    0.30
   6  -3  -3   48.00    2.60
  -6   3   3   49.70    2.90
   5  -3  -3   40.50    2.40
   5  -3  -3   39.20    2.20
  -5   3   3   39.40    2.60
   4  -3  -3  630.04   33.40
   4  -3  -3  644.14   33.40
  -4   3   3  740.63   33.70
   3  -3  -3   25.00    1.50
   3  -3  -3   23.60    1.70
  -3   3   3   26.20    1.80
  -2   3   3   77.79    4.20
  -1   3   3  249.88   12.60
  -1  -3  -3   40.00    2.50
   1   3   3   31.70    2.90
  -2  -3  -3   81.49    5.70
   2   3   3   89.49    4.70
   2   3   3   95.09    4.70
   3   3   3    2.50    0.70
   3   3   3    3.30    0.90
   4   3   3   47.60    2.60
   4   3   3   48.90    2.80
   4   3   3   47.80    2.70
   5   3   3    9.70    0.80
   5   3   3    9.70    0.80
   5   3   3    8.20    1.20
   6   3   3    7.70    0.60
   6   3   3    8.20    0.70
   6  -4  -3    2.30    0.40
  -6   4   3    0.40    0.60
   5  -4  -3    0.50    0.30
  -5   4   3    1.00    0.80
   4  -4  -3   42.40    2.40
  -4   4   3   38.30    2.60
   3  -4  -3  109.49    5.90
  -3   4   3  118.99    6.10
  -2   4   3   71.49    4.00
  -1   4   3  242.38   13.00
  -1   4   3  271.07   13.20
   0   4   3  418.46   20.30
   0   4   3  394.76   20.50
   1   4   3  132.89    7.30
   1   4   3  135.19    7.20
   1   4   3  149.59    7.10
   1   4   3  140.49    7.20
   2   4   3   44.80    2.60
   2   4   3   46.00    2.60
   2   4   3   49.30    2.70
   2   4   3   46.60    3.00
   3   4   3    0.40    0.50
   3   4   3    0.40    0.30
   3   4   3    0.60    0.40
   4   4   3    0.30    0.30
   4   4   3    0.50    0.20
   4   4   3    0.60    0.60
   5   4   3    0.20    0.20
   5   4   3   -0.40    0.20
   5   4   3    0.00    0.60
   6   4   3    0.90    0.20
   5  -5  -3    6.60    0.60
  -5   5   3    8.10    1.40
   4  -5  -3   62.59    3.30
  -4   5   3   59.59    3.60
   3  -5  -3   58.89    3.20
  -3   5   3   53.69    3.30
   2  -5  -3    2.30    0.70
  -2   5   3    1.90    0.90
  -1   5   3   67.09    4.00
  -1   5   3   69.09    3.90
   0   5   3   14.30    1.40
   0   5   3   10.70    1.50
   0   5   3   14.00    1.10
   1   5   3   38.00    2.10
   1   5   3   36.30    2.40
   1   5   3   34.80    2.30
   2   5   3    3.50    0.70
   2   5   3    2.30    0.60
   2   5   3    2.40    0.50
   2   5   3    2.70    0.80
   3   5   3    2.40    0.60
   3   5   3    3.50    0.80
   4   5   3    4.00    0.60
   5   5   3    0.60    0.60
   5   5   3    0.00    0.20
   5   5   3    0.30    0.20
   5  -6  -3    0.10    0.20
   4  -6  -3    2.00    0.60
  -4   6   3    0.80    0.90
   3  -6  -3   89.59    4.50
  -3   6   3   80.79    4.90
   2  -6  -3    3.80    0.70
  -2   6   3    5.80    2.10
  -1   6   3   30.00    2.30
  -1   6   3   29.50    2.10
   0   6   3  203.88   10.70
   0   6   3  207.48   10.60
   1   6   3   89.39    4.80
   1   6   3   84.49    4.70
   1   6   3   82.29    4.50
   2   6   3   31.70    2.20
   2   6   3   28.70    2.00
   2   6   3   30.90    1.90
   3   6   3   91.79    4.90
   3   6   3   86.39    4.90
   3   6   3   89.59    4.90
   4   6   3   -0.30    0.50
   4   6   3    0.10    0.20
   5   6   3    7.50    0.50
   4  -7  -3    0.10    0.30
   3  -7  -3    3.70    0.60
   2  -7  -3   33.70    1.90
  -2   7   3   31.40    2.60
  -1   7   3    0.00    0.90
  -1   7   3    4.00    1.50
   0   7   3   18.20    1.90
   0   7   3   19.00    1.60
   1   7   3   21.70    1.70
   2   7   3   61.59    3.40
   2   7   3   62.09    3.50
   2   7   3   66.69    3.70
   3   7   3    7.40    1.30
   3   7   3    4.70    0.80
   3   7   3    4.80    0.60
   4   7   3    1.20    0.40
   4   7   3    0.80    0.30
   2  -8  -3    0.20    0.30
   1  -8  -3    2.70    0.50
  -1   8   3    4.10    1.00
   0  -8  -3   -0.20    0.30
   0   8   3   -0.90    0.60
   0   8   3   -0.70    0.70
   1   8   3   94.99    5.00
   1   8   3   92.39    5.00
   2   8   3   14.70    1.20
   1   9  -4    0.60    0.40
   1   9  -4    0.70    0.40
   0   9  -4   -0.70    0.40
   0   9  -4    0.20    0.50
  -1   9  -4    4.30    0.90
  -1   9  -4    4.90    0.70
   3   8  -4   23.60    1.50
   2   8  -4   33.40    2.00
   2   8  -4   35.90    2.10
   1   8  -4    0.50    0.40
   1   8  -4    1.40    0.60
   0   8  -4   34.20    2.20
   0   8  -4   37.10    2.20
  -1   8  -4    1.20    0.60
  -1   8  -4    0.40    0.50
  -2   8  -4   17.00    1.20
  -2   8  -4   13.70    1.50
   3   7  -4    2.00    0.70
   3   7  -4    0.50    0.80
   2   7  -4  182.38    9.20
   2   7  -4  169.48    9.10
   1   7  -4    0.60    0.60
   1   7  -4    0.50    0.70
   0   7  -4    1.50    0.80
   0   7  -4    0.30    0.60
   0   7  -4    0.10    0.90
  -1   7  -4    1.80    0.60
  -1   7  -4    1.40    0.70
  -1   7  -4    0.70    0.70
  -2   7  -4  120.39    6.30
  -2   7  -4  105.89    6.20
  -2   7  -4  130.39    6.30
  -3   7  -4    5.30    1.10
  -4   7  -4    0.30    0.60
   3   6  -4    1.40    0.70
   3   6  -4    0.40    0.80
   2   6  -4   31.40    2.20
   2   6  -4   30.80    2.00
   1   6  -4  336.07   16.00
   1   6  -4  312.87   16.00
   1   6  -4  297.97   15.90
   0   6  -4   27.90    1.90
   0   6  -4   24.30    2.10
   0   6  -4   29.00    2.00
  -1   6  -4  273.77   13.30
  -1   6  -4  252.27   13.20
  -1   6  -4  251.67   13.30
  -2   6  -4  173.48    8.70
  -2   6  -4  159.38    8.50
  -2   6  -4  162.98    8.70
  -3   6  -4   27.80    2.40
  -4   6  -4    0.80    0.60
  -5   6  -4    0.60    0.50
   5   5  -4   -0.20    0.40
   5   5  -4    0.20    0.30
   4   5  -4    1.90    0.40
   4   5  -4    1.40    0.50
   3   5  -4   29.70    2.00
   3   5  -4   28.40    1.80
   3   5  -4   22.80    2.80
   2   5  -4   40.70    2.50
   2   5  -4   44.50    2.70
   2   5  -4   39.90    2.70
   1   5  -4   19.80    1.80
   1   5  -4   21.30    1.60
   1   5  -4   21.90    1.50
   0   5  -4    5.60    1.10
   0   5  -4    4.20    1.40
  -1   5  -4    0.10    0.70
  -1   5  -4   -0.30    0.40
  -1   5  -4   -0.10    0.70
  -2   5  -4  555.74   27.90
  -2   5  -4  579.04   28.00
  -2   5  -4  538.05   28.00
  -3   5  -4   18.60    1.60
  -3   5  -4   19.20    1.70
  -4   5  -4    0.80    0.60
  -5   5  -4    1.60    0.70
   6   4  -4    0.20    0.30
   6   4  -4    0.20    0.30
   5   4  -4    0.30    0.30
   4   4  -4    0.40    0.50
   4   4  -4    0.40    0.40
   3   4  -4   13.30    1.40
   3   4  -4   14.50    1.40
   3   4  -4   13.70    1.20
   2   4  -4    7.70    1.90
   2   4  -4    6.70    1.40
   2   4  -4    7.60    1.00
  -2  -4   4    2.80    3.50
   1   4  -4   15.40    1.10
  -1  -4   4   14.40    2.40
   0   4  -4  739.53   36.80
  -1   4  -4   11.90    1.00
  -2   4  -4    5.70    1.30
  -2   4  -4    5.50    0.80
  -4   4  -4   89.09    4.50
   4  -4   4   73.49    4.10
   4  -4   4   71.19    4.10
  -5   4  -4    4.10    1.20
   5  -4   4    5.90    1.10
  -6   4  -4    2.00    0.80
   6   3  -4   87.59    4.50
   6   3  -4   87.89    4.50
   5   3  -4    0.30    0.40
   5   3  -4   -0.20    0.30
   4   3  -4   75.29    4.10
   4   3  -4   78.59    4.30
   4   3  -4   80.49    4.20
   3   3  -4   16.90    1.60
   3   3  -4   22.80    1.40
   3   3  -4   18.60    1.50
   2   3  -4   95.09    5.10
  -2  -3   4  109.89    6.00
  -2  -3   4   93.29    6.00
   1   3  -4    2.40    0.60
  -1  -3   4    4.00    1.10
   0   3  -4  172.88    9.00
   0   3  -4  177.18    9.10
   0  -3   4  185.28    9.20
  -1   3  -4   48.70    2.70
  -1   3  -4   48.10    2.60
  -2   3  -4  278.07   13.60
  -2   3  -4  276.57   13.90
   2  -3   4  253.87   14.10
  -3   3  -4  356.56   17.90
  -4   3  -4  123.69    6.20
   4  -3   4  108.29    6.00
  -5   3  -4   -0.10    0.60
   5  -3   4    0.80    0.50
  -6   3  -4    0.30    1.00
   6  -3   4    2.20    0.70
   6   2  -4    7.90    0.70
   6   2  -4    7.10    0.70
   5   2  -4   12.20    1.00
   5   2  -4   11.70    1.00
   4   2  -4  311.37   15.90
   4   2  -4  324.47   15.90
   4   2  -4  311.17   15.80
   3   2  -4    4.10    0.80
   2   2  -4  422.36   20.80
  -2  -2   4  410.06   21.30
  -1  -2   4  157.88    8.20
   0   2  -4 1300.67   64.99
   0  -2   4 1319.97   65.09
  -1   2  -4   85.99    4.50
   1  -2   4   81.99    4.60
  -2   2  -4  464.15   21.90
  -2   2  -4  415.86   21.40
   2  -2   4  408.96   21.90
  -3   2  -4   16.10    1.20
  -3   2  -4   15.90    3.30
  -4   2  -4    0.50    0.60
   4  -2   4    1.30    0.50
   4  -2   4    1.20    0.50
  -5   2  -4   19.00    1.80
   5  -2   4   18.50    1.30
   6  -2   4   14.80    1.00
   7   1  -4    4.10    0.40
   7   1  -4    3.90    0.40
   6   1  -4    2.00    0.60
   6   1  -4    1.10    0.30
  -6  -1   4    1.80    1.10
   5   1  -4  985.50   47.60
   5   1  -4  927.81   47.50
   4   1  -4  564.24   28.40
   4   1  -4  576.74   28.40
   3   1  -4   17.20    1.20
  -3  -1   4   15.10    3.00
   2   1  -4   68.99    3.70
  -2  -1   4   71.89    4.10
   1   1  -4  183.58    9.30
  -1  -1   4  175.38    9.20
   0   1  -4   27.90    1.70
   0  -1   4   26.00    1.60
  -1   1  -4   91.99    4.80
   1  -1   4   87.59    4.90
   2  -1   4    1.20    0.70
  -3   1  -4   70.89    4.90
  -3   1  -4   78.49    4.00
  -4   1  -4    7.10    1.30
   4  -1   4    4.70    1.10
   4  -1   4    5.30    0.90
   4  -1   4    6.40    0.90
   5  -1   4    8.30    0.90
   5  -1   4    6.30    1.10
   6  -1   4   11.40    0.90
   6  -1   4   10.10    1.50
   7   0  -4    4.00    0.50
   7   0  -4    3.20    0.40
   6   0  -4    0.60    0.30
   6   0  -4   -0.10    0.30
  -6   0   4    0.20    0.80
   5   0  -4    4.00    0.70
   5   0  -4    4.80    0.80
   4   0  -4  363.36   18.20
   4   0  -4  361.66   18.10
  -3   0   4   -0.30    1.00
   2   0  -4  177.18    9.30
  -2   0   4  193.08    9.80
   1   0  -4 1473.75   73.19
   0   0  -4  119.59    6.20
   0   0   4  119.19    6.20
  -1   0  -4 2835.22  140.49
  -2   0  -4   91.19    5.00
   2   0   4   84.39    5.20
  -3   0  -4  316.27   16.70
   4   0   4   24.70    1.60
   4   0   4   25.40    1.70
   4   0   4   27.60    1.70
   5   0   4  149.99    7.00
   5   0   4  139.69    7.00
   5   0   4  121.39    7.10
   6   0   4   35.70    2.00
   6   0   4   36.60    2.00
   7   0   4    2.10    0.40
   7  -1  -4   14.00    0.80
   6  -1  -4   27.10    1.60
   6  -1  -4   26.40    1.50
  -6   1   4   23.90    2.00
   5  -1  -4   21.50    1.50
   5  -1  -4   20.90    1.40
  -5   1   4   22.60    1.90
   4  -1  -4  327.07   16.10
   4  -1  -4  316.07   16.10
  -3   1   4  270.37   14.70
   2  -1  -4   13.60    1.00
  -2   1   4   12.70    1.30
   1  -1  -4   93.89    5.10
  -1   1   4  100.09    5.20
   0  -1  -4   72.99    4.00
   0   1   4   78.19    4.10
  -1  -1  -4  689.53   34.20
   1   1   4  675.83   34.30
  -2  -1  -4   14.20    1.60
   2   1   4   13.70    2.40
   4   1   4   25.20    1.70
   4   1   4   24.60    1.60
   4   1   4   25.10    1.60
   5   1   4    6.00    0.80
   5   1   4    7.10    1.10
   5   1   4    6.90    0.80
   6   1   4   -0.30    0.30
   6   1   4    0.10    0.30
   6  -2  -4   16.60    1.10
   6  -2  -4   18.10    1.20
  -6   2   4   17.00    1.90
   5  -2  -4   33.70    1.90
   5  -2  -4   30.70    1.90
  -5   2   4   30.50    2.30
   4  -2  -4  170.98    9.00
  -4   2   4  181.48    9.20
   3  -2  -4  393.56   20.00
   3  -2  -4  406.56   20.00
  -2   2   4  787.02   39.50
   1  -2  -4  535.45   26.90
  -1   2   4  536.85   26.90
   0  -2  -4   15.00    1.20
   0   2   4   20.00    2.60
  -1  -2  -4  248.98   13.00
   1   2   4  259.27   13.20
  -2  -2  -4  429.36   22.00
   3   2   4  121.29    6.30
   3   2   4  125.29    6.40
   3   2   4  125.69    6.40
   4   2   4    0.80    0.50
   4   2   4    2.30    0.70
   4   2   4    1.90    0.70
   5   2   4    1.90    0.70
   5   2   4    2.00    0.60
   5   2   4    1.50    0.40
   6   2   4    5.20    0.60
   6   2   4    5.80    0.50
   6  -3  -4   38.90    2.20
  -6   3   4   44.30    2.60
   5  -3  -4    6.60    0.70
   5  -3  -4    6.80    1.00
  -5   3   4    5.80    1.30
   4  -3  -4   91.89    4.90
   4  -3  -4   88.39    4.80
  -4   3   4   97.79    5.20
   3  -3  -4    4.10    1.00
   3  -3  -4    3.20    0.70
  -3   3   4    3.10    1.10
   2  -3  -4    4.30    0.80
  -1   3   4    6.80    1.60
   0   3   4   25.20    2.90
  -1  -3  -4  247.28   14.40
   1   3   4  300.07   14.60
  -2  -3  -4  171.68   11.00
   2   3   4  205.48   10.00
   2   3   4  200.98   10.00
   2   3   4  203.88   10.10
   2   3   4  203.38   10.20
   3   3   4    2.20    0.70
   3   3   4    3.50    0.80
   3   3   4    3.50    0.70
   4   3   4    2.90    0.60
   4   3   4    3.30    0.90
   4   3   4    2.90    0.70
   5   3   4    8.00    0.70
   5   3   4    7.70    0.80
   5   3   4    8.30    1.00
   6   3   4   11.90    0.90
   6   3   4   11.00    0.70
   6  -4  -4    0.80    0.20
   5  -4  -4    0.00    0.30
  -5   4   4   -0.10    0.60
   4  -4  -4   20.30    1.30
  -4   4   4   19.10    1.80
   3  -4  -4  270.87   13.60
  -3   4   4  270.77   13.80
   2  -4  -4    3.70    0.80
   2  -4  -4    3.70    1.20
  -2   4   4    4.20    1.50
   1  -4  -4   19.20    1.50
  -1   4   4   17.70    1.80
   0   4   4   65.89    3.50
   0   4   4   55.89    3.50
   0   4   4   61.69    3.30
   1   4   4    3.30    1.20
   1   4   4    5.10    1.00
   1   4   4    5.00    0.90
   2   4   4    2.30    0.60
   2   4   4    2.40    0.80
   2   4   4    4.20    0.70
   3   4   4   63.19    3.50
   3   4   4   60.09    3.80
   3   4   4   64.19    3.40
   3   4   4   62.89    3.40
   4   4   4   40.70    2.40
   4   4   4   39.50    2.20
   4   4   4   37.80    2.20
   5   4   4   34.30    1.90
   5   4   4   35.60    2.10
   6   4   4    0.00    0.20
   5  -5  -4    0.30    0.20
  -5   5   4    0.10    0.80
  -4   5   4   10.30    1.50
   3  -5  -4   77.59    4.00
  -3   5   4   70.09    4.20
   2  -5  -4   45.20    2.50
  -2   5   4   44.00    3.30
  -2   5   4   44.40    3.20
  -1   5   4  176.68    9.30
  -1   5   4  165.68    8.90
   0  -5  -4   51.79    3.10
   0   5   4   57.49    3.30
   0   5   4   57.49    4.00
   0   5   4   56.79    3.20
   1   5   4    3.70    0.80
   1   5   4    6.10    1.20
   2   5   4  300.77   15.40
   2   5   4  307.17   15.40
   2   5   4  316.97   15.70
   2   5   4  303.57   15.60
   3   5   4   43.20    2.50
   3   5   4   46.00    2.50
   3   5   4   41.90    2.90
   3   5   4   46.70    2.70
   4   5   4    4.70    0.60
   4   5   4    5.00    0.60
   4   5   4    2.90    0.80
   5   5   4    7.90    0.60
   5   5   4    6.60    0.80
   5   5   4    7.00    0.60
   4  -6  -4    1.00    0.30
   3  -6  -4   18.80    1.20
   2  -6  -4    9.50    0.90
  -2   6   4    7.20    2.00
  -1   6   4   85.19    4.80
  -1   6   4   90.99    5.00
   0   6   4    7.50    1.40
   0   6   4    7.30    1.10
   1   6   4    8.10    1.40
   1   6   4    9.20    1.20
   1   6   4    8.00    0.90
   2   6   4   94.59    4.80
   2   6   4   87.39    4.90
   2   6   4   89.39    5.00
   3   6   4  161.68    8.40
   3   6   4  160.38    8.50
   3   6   4  166.48    8.30
   4   6   4    1.60    0.50
   4   6   4    0.60    0.40
   3  -7  -4    2.30    0.50
   2  -7  -4   81.79    4.00
  -2   7   4   63.49    4.20
   1  -7  -4    7.30    0.70
  -1   7   4    7.70    1.40
  -1   7   4    5.60    1.50
   0   7   4   12.90    1.40
   0   7   4   12.30    1.30
   1   7   4   12.50    1.30
   1   7   4   13.00    1.20
   2   7   4   45.80    2.70
   2   7   4   42.60    2.50
   2   7   4   43.60    2.50
   3   7   4    0.30    0.70
   3   7   4    0.00    0.50
   2  -8  -4    4.30    0.50
   1  -8  -4    7.50    0.70
  -1   8   4    9.80    1.10
   0  -8  -4    6.30    0.60
   0   8   4    5.10    1.10
   0   8   4    5.90    1.00
   1   8   4    1.30    0.50
   1   8   4    0.80    0.60
   2   8   4    0.00    0.50
   2   8   4    1.40    0.40
   1   9  -5   11.20    0.90
   1   9  -5   10.50    0.80
   0   9  -5    0.00    0.40
  -1   9  -5    0.50    0.40
  -1   9  -5    0.30    0.50
   2   8  -5    2.30    0.80
   2   8  -5    3.80    0.90
   1   8  -5   24.80    1.70
   1   8  -5   24.20    1.70
   0   8  -5  102.09    5.60
   0   8  -5  106.89    5.60
  -1   8  -5    0.10    0.50
  -1   8  -5    0.60    0.50
  -2   8  -5    2.10    0.60
  -2   8  -5    0.70    0.70
  -2   8  -5    0.80    0.60
   3   7  -5   -1.20    0.70
   3   7  -5    1.40    0.80
   2   7  -5    0.50    0.70
   2   7  -5    2.80    1.00
   1   7  -5    0.50    0.60
   1   7  -5    0.10    0.60
   0   7  -5    5.00    1.20
   0   7  -5    3.60    1.00
   0   7  -5    4.30    1.20
  -1   7  -5    3.90    1.00
  -1   7  -5    1.90    0.70
  -1   7  -5    2.70    1.20
  -2   7  -5    8.80    1.10
  -2   7  -5    8.30    1.20
  -2   7  -5    6.20    1.30
  -3   7  -5   16.80    2.00
  -4   7  -5    5.90    1.10
   3   6  -5    6.50    1.40
   3   6  -5    5.50    1.60
   2   6  -5    7.90    1.10
   2   6  -5    4.30    1.40
   1   6  -5   19.90    1.70
   1   6  -5   17.20    1.50
   1   6  -5   20.60    1.60
   0   6  -5   36.50    2.50
   0   6  -5   35.40    2.40
   0   6  -5   40.40    2.40
  -1   6  -5  349.17   18.50
  -1   6  -5  366.76   18.60
  -1   6  -5  383.96   18.60
  -2   6  -5    0.50    0.70
  -2   6  -5    0.20    0.70
  -3   6  -5   13.00    1.20
  -4   6  -5   50.49    2.90
   4  -6   5   50.19    2.70
  -5   6  -5    6.30    1.10
   5   5  -5   14.10    1.10
   4   5  -5   43.70    2.50
   2   5  -5    4.60    1.10
   2   5  -5    3.20    0.90
   2   5  -5    3.20    1.10
   1   5  -5    0.40    0.70
   1   5  -5    0.40    0.40
   1   5  -5    0.10    0.70
   0   5  -5    1.00    0.50
   0   5  -5    0.30    0.70
   0   5  -5    0.90    0.70
  -1   5  -5   22.80    1.60
  -1   5  -5   23.80    1.70
  -1   5  -5   22.50    2.00
  -2   5  -5  100.79    5.30
  -2   5  -5   93.79    5.30
  -2   5  -5   99.39    5.30
  -3   5  -5    4.80    1.10
  -4   5  -5    6.70    1.10
   4  -5   5    5.80    0.80
  -5   5  -5   24.50    1.90
   6   4  -5    2.50    0.60
   5   4  -5    0.00    0.30
   5   4  -5    0.70    0.40
   4   4  -5   20.60    1.60
   4   4  -5   25.40    1.50
   3   4  -5  185.38    9.30
   3   4  -5  178.98    9.30
   2   4  -5    0.90    1.20
   2   4  -5   -0.80    1.00
   2   4  -5   -0.40    0.40
   1   4  -5   11.50    0.90
   0   4  -5   96.49    5.00
  -1   4  -5    0.50    0.40
  -1   4  -5    0.50    0.90
  -2   4  -5    0.00    1.00
  -2   4  -5    1.70    0.70
  -2   4  -5    2.90    1.10
  -3   4  -5   24.20    1.70
  -4   4  -5    5.30    1.40
   4  -4   5    4.70    0.80
  -5   4  -5   18.90    1.70
   6   3  -5  148.19    7.80
   6   3  -5  158.18    7.70
   5   3  -5   26.30    1.70
   5   3  -5   28.60    1.70
   4   3  -5  287.37   14.60
   4   3  -5  288.67   14.50
   4   3  -5  288.67   14.50
   3   3  -5    5.70    1.10
   3   3  -5    3.70    1.10
   3   3  -5    6.80    0.90
   2   3  -5   17.20    1.20
  -2  -3   5   20.90    2.90
   1   3  -5   21.10    1.30
  -1  -3   5   22.60    2.00
   0   3  -5    0.50    0.30
   0   3  -5    0.40    0.30
   0  -3   5    0.40    0.50
  -1   3  -5  109.89    5.30
  -1   3  -5   98.79    5.50
   1  -3   5   99.69    5.80
  -2   3  -5    0.70    0.70
  -2   3  -5    0.60    0.30
   2  -3   5    2.10    1.20
  -3   3  -5   93.79    5.00
  -4   3  -5    0.20    0.50
   4  -3   5    0.70    0.50
  -5   3  -5   37.60    2.50
   5  -3   5   38.50    2.30
   6   2  -5   95.19    4.90
   6   2  -5   92.39    4.80
   5   2  -5    3.00    0.80
   4   2  -5   44.20    2.60
   4   2  -5   42.50    2.50
   3   2  -5  557.84   27.20
   3   2  -5  534.75   27.20
   2   2  -5  133.99    6.70
  -2  -2   5  126.89    7.60
   1   2  -5  145.79    7.90
   1   2  -5  154.28    8.20
  -1  -2   5  169.58    8.30
   0   2  -5  105.89    5.50
   0  -2   5  100.89    5.50
  -1   2  -5  345.47   18.80
  -1   2  -5  395.06   19.10
   1  -2   5  394.16   19.20
  -2   2  -5   30.30    1.80
  -2   2  -5   33.00    2.40
   2  -2   5   31.60    3.20
  -3   2  -5   66.19    5.70
  -3   2  -5   65.69    3.60
  -4   2  -5   10.40    1.30
   4  -2   5    7.20    1.10
   4  -2   5    7.50    0.90
  -5   2  -5   37.60    2.60
   5  -2   5   36.40    2.20
   5  -2   5   36.20    2.20
   7   1  -5   17.60    1.00
   6   1  -5    6.10    0.70
   6   1  -5    7.50    0.70
  -6  -1   5    6.00    2.10
   5   1  -5  932.11   44.70
   5   1  -5  859.91   44.50
   4   1  -5   73.49    4.00
   4   1  -5   70.69    4.00
   4   1  -5   80.39    4.10
   3   1  -5   65.69    3.60
   3   1  -5   66.79    3.60
   2   1  -5    8.60    0.80
   1   1  -5  909.71   46.00
  -1  -1   5  932.91   46.00
   0   1  -5  520.35   26.00
   0  -1   5  516.55   26.00
  -1   1  -5  650.83   33.00
   1  -1   5  666.03   33.10
  -2   1  -5  228.18   11.40
   2  -1   5  206.08   11.60
  -3   1  -5   79.09    6.20
  -3   1  -5   70.99    4.00
  -4   1  -5   46.60    2.70
   4  -1   5   41.50    2.40
   4  -1   5   40.00    2.50
   4  -1   5   44.10    2.60
   5  -1   5    3.90    1.10
   5  -1   5    5.50    0.80
   5  -1   5    5.80    0.90
   6  -1   5    0.40    0.40
   7   0  -5    0.40    0.20
   6   0  -5   90.89    4.60
   6   0  -5   87.19    4.50
  -6   0   5   85.09    4.80
   5   0  -5    0.10    0.40
   5   0  -5    0.30    0.30
   4   0  -5   28.50    1.80
   4   0  -5   27.60    1.80
   3   0  -5   33.30    2.00
   3   0  -5   31.00    2.00
  -3   0   5   36.70    4.80
   2   0  -5 3770.22  193.88
  -2   0   5 4072.89  194.38
   1   0  -5  105.39    5.90
  -1   0   5  111.59    5.90
   0   0  -5  165.18    8.90
   0   0   5  179.08    9.00
  -1   0  -5  309.87   15.80
   1   0   5  311.57   15.90
  -2   0  -5  160.68    8.30
   2   0   5  146.99    8.60
   3   0   5   28.60    1.80
   4   0   5    6.60    0.90
   4   0   5    8.30    0.90
   4   0   5    7.50    0.90
   5   0   5    1.00    0.60
   5   0   5    0.60    0.40
   5   0   5    0.40    0.40
   6   0   5   -0.40    0.30
   6   0   5    0.10    0.40
   6  -1  -5   34.30    1.90
   6  -1  -5   32.90    1.90
  -6   1   5   31.90    2.30
   5  -1  -5  194.08    9.60
   5  -1  -5  173.78    9.10
  -5   1   5  171.68    9.40
   4  -1  -5  237.08   11.50
   4  -1  -5  216.18   11.50
   3  -1  -5   17.40    1.30
   3  -1  -5   17.40    1.30
   2  -1  -5   27.80    1.60
  -2   1   5   22.80    2.20
   1  -1  -5  531.95   26.70
  -1   1   5  529.15   26.70
   0  -1  -5  169.28    8.80
   0   1   5  171.58    8.90
  -1  -1  -5  480.85   24.30
   1   1   5  481.75   24.50
  -2  -1  -5  396.26   20.40
   3   1   5   54.59    3.00
   3   1   5   52.09    2.90
   3   1   5   54.89    2.90
   4   1   5   66.29    3.70
   4   1   5   56.49    3.30
   5   1   5   12.00    0.90
   5   1   5    9.70    1.00
   5   1   5    9.40    0.90
   6   1   5   25.60    1.40
   6   1   5   21.10    1.30
   6  -2  -5    0.40    0.30
   6  -2  -5    0.10    0.20
  -6   2   5    0.00    0.60
   5  -2  -5    4.00    0.80
   5  -2  -5    4.40    0.80
  -5   2   5    5.40    1.30
   4  -2  -5   79.49    4.40
   4  -2  -5   81.99    4.40
  -4   2   5   89.59    4.70
   3  -2  -5    6.90    1.00
   3  -2  -5    7.50    0.90
  -2   2   5   17.00    2.60
   1  -2  -5 1011.40   50.09
  -1   2   5  998.30   50.19
   0  -2  -5 1042.80   53.19
   0   2   5 1094.99   53.39
  -1  -2  -5  375.46   18.50
   1   2   5  348.87   18.70
  -2  -2  -5  600.14   30.60
   3   2   5   22.00    1.40
   3   2   5   23.50    1.50
   3   2   5   20.20    1.40
   4   2   5  144.69    7.50
   4   2   5  144.39    7.40
   4   2   5  143.89    7.40
   5   2   5    8.10    1.00
   5   2   5    7.90    0.70
   5   2   5    7.40    0.80
   6   2   5    2.60    0.40
   6   2   5    1.50    0.40
   6  -3  -5    3.10    0.40
  -6   3   5    1.90    0.60
   5  -3  -5    3.00    0.60
   5  -3  -5    3.80    0.80
  -5   3   5    2.70    1.10
   4  -3  -5   31.30    1.90
   4  -3  -5   31.00    1.80
  -4   3   5   29.50    2.30
   3  -3  -5   14.00    1.20
   3  -3  -5   15.10    1.10
  -3   3   5   13.80    1.50
   2  -3  -5  103.49    5.30
   2  -3  -5  107.69    5.30
  -2   3   5   96.39    5.40
   0  -3  -5  407.06   20.60
  -1  -3  -5  243.18   13.10
   1   3   5  254.87   12.70
   2   3   5  166.28    8.10
   2   3   5  161.88    8.10
   2   3   5  159.08    8.20
   2   3   5  153.58    8.40
   3   3   5   12.40    1.20
   4   3   5   53.49    3.00
   4   3   5   50.69    2.80
   4   3   5   49.20    3.10
   5   3   5    2.30    0.60
   5   3   5    2.60    0.50
   5   3   5    2.10    0.60
   6   3   5    0.70    0.20
   6   3   5    0.40    0.20
   6  -4  -5   -0.10    0.20
   5  -4  -5   -0.30    0.20
  -5   4   5    0.20    0.80
   4  -4  -5   -0.10    0.60
   4  -4  -5    0.20    0.30
  -4   4   5   -0.70    0.70
   3  -4  -5   46.20    2.60
   3  -4  -5   46.60    2.60
  -3   4   5   45.60    2.90
   2  -4  -5   15.80    1.40
   2  -4  -5   17.30    1.20
  -2   4   5   12.80    2.50
  -2   4   5   15.20    1.90
   1  -4  -5   12.80    1.10
  -1   4   5    9.80    1.60
   0   4   5  702.83   35.10
   0   4   5  679.03   35.20
   0   4   5  736.43   35.30
   1   4   5   76.99    4.10
   1   4   5   78.39    4.30
   1   4   5   80.09    4.40
   2   4   5   29.50    2.40
   2   4   5   34.90    2.40
   3   4   5  795.12   40.00
   3   4   5  817.82   40.00
   3   4   5  795.92   40.20
   3   4   5  806.82   40.10
   4   4   5  120.49    6.10
   4   4   5  114.09    5.90
   4   4   5  109.69    5.90
   5   4   5   27.20    1.70
   5   4   5   26.70    1.50
   5   4   5   26.90    1.50
   5  -5  -5    0.60    0.20
   4  -5  -5   13.00    0.90
  -4   5   5   11.70    1.70
   3  -5  -5    0.30    0.30
  -3   5   5    1.20    0.90
   2  -5  -5    0.20    0.40
   2  -5  -5    0.10    0.70
  -2   5   5    0.60    1.10
   1  -5  -5  141.19    7.60
  -1   5   5  161.68    8.00
  -1   5   5  143.99    7.90
   0  -5  -5   14.00    1.20
   0   5   5   15.10    1.60
   0   5   5   15.10    1.20
   0   5   5   15.00    1.50
   1   5   5   60.19    3.40
   1   5   5   63.09    3.60
   1   5   5   56.89    3.30
   2   5   5   55.49    3.40
   2   5   5   53.89    3.20
   2   5   5   57.29    3.10
   3   5   5    4.50    1.50
   3   5   5    4.90    0.70
   3   5   5    3.90    1.40
   3   5   5    2.90    0.70
   4   5   5    6.00    0.60
   4   5   5    5.20    0.70
   4   5   5    5.10    0.80
   5   5   5    2.60    0.40
   5   5   5    1.30    0.50
   4  -6  -5    0.00    0.30
   3  -6  -5    0.20    0.30
   2  -6  -5    1.30    0.40
  -1   6   5    5.60    1.70
  -1   6   5    5.50    1.50
   0  -6  -5   25.10    1.90
   0   6   5   29.60    2.20
   0   6   5   30.60    2.00
  -1  -6  -5   99.39    5.50
   1   6   5  107.19    5.60
   1   6   5  108.29    5.70
   1   6   5  110.29    5.80
   2   6   5   25.60    1.80
   2   6   5   26.50    2.00
   2   6   5   25.90    1.70
   3   6   5    4.60    1.40
   3   6   5    2.80    0.70
   3   6   5    3.30    0.70
   4   6   5   65.69    3.60
   4   6   5   70.89    3.50
   3  -7  -5    4.00    0.50
   2  -7  -5    3.40    0.50
   1  -7  -5    2.90    0.50
  -1   7   5    0.80    0.70
   0   7   5   18.50    1.50
   1   7   5    8.00    1.00
   1   7   5    9.30    1.20
   2   7   5   19.40    1.50
   2   7   5   20.90    1.50
   3   7   5    0.50    0.80
   3   7   5    0.10    0.40
   3   7   5   -0.10    0.20
   1  -8  -5    0.00    0.20
  -1   8   5    0.40    0.70
   0  -8  -5    0.00    0.30
  -1  -8  -5   31.60    1.80
   1   8   5   34.10    1.90
   1   9  -6    0.20    0.30
   1   9  -6   -0.80    0.40
   0   9  -6    0.00    0.30
   0   9  -6    0.00    0.40
  -1   9  -6    0.40    0.40
   2   8  -6    3.30    0.80
   2   8  -6    3.40    0.90
   1   8  -6    2.20    0.70
   1   8  -6    3.90    0.80
   0   8  -6    0.50    0.50
   0   8  -6   -0.50    0.50
  -1   8  -6   23.20    1.60
  -1   8  -6   23.60    1.60
  -2   8  -6   22.90    1.70
  -2   8  -6   21.90    1.60
   3   7  -6   15.20    1.50
   3   7  -6   18.30    1.60
   2   7  -6   40.50    2.70
   2   7  -6   41.00    3.00
   1   7  -6   -0.60    0.50
   1   7  -6    0.30    0.60
   1   7  -6   -0.10    1.20
   0   7  -6    0.50    0.50
   0   7  -6    1.60    0.60
   0   7  -6    0.80    0.60
  -1   7  -6    0.50    0.60
  -1   7  -6   -0.50    0.60
  -1   7  -6    0.60    0.60
  -2   7  -6   60.99    3.40
  -2   7  -6   56.79    3.40
  -3   7  -6    6.40    1.10
  -4   7  -6    0.10    0.60
   3   6  -6    6.80    1.60
   2   6  -6   10.90    1.70
   2   6  -6   12.10    1.30
   2   6  -6   11.60    1.30
   1   6  -6   41.90    2.60
   1   6  -6   44.60    2.80
   1   6  -6   45.30    2.70
   0   6  -6   11.80    1.40
   0   6  -6   11.40    1.20
   0   6  -6    8.10    1.20
  -1   6  -6    2.70    1.10
  -1   6  -6    3.00    1.00
  -1   6  -6    2.10    0.70
  -2   6  -6   15.20    1.50
  -2   6  -6   15.00    1.60
  -2   6  -6   11.70    1.20
  -3   6  -6   -0.20    0.50
  -4   6  -6    5.30    1.00
   4  -6   6    5.90    0.70
  -5   6  -6    0.60    0.50
   5   5  -6   30.90    1.80
   3   5  -6    5.10    1.30
   2   5  -6   17.30    1.40
   2   5  -6   17.10    1.60
   1   5  -6   97.99    5.40
   1   5  -6   99.79    5.30
   1   5  -6  102.79    5.40
   0   5  -6   20.60    1.80
   0   5  -6   19.60    1.40
   0   5  -6   21.20    1.60
  -1   5  -6    0.50    0.60
  -1   5  -6    0.60    0.60
  -1   5  -6    0.50    0.40
  -2   5  -6   17.60    1.70
  -2   5  -6   19.80    1.40
  -2   5  -6   20.00    1.60
  -3   5  -6    6.20    1.30
  -4   5  -6    5.50    1.50
   4  -5   6    7.00    0.80
  -5   5  -6    4.40    1.10
   6   4  -6   10.20    0.70
   5   4  -6    2.70    0.80
   5   4  -6    4.40    0.70
   4   4  -6   31.30    1.90
   4   4  -6   29.10    2.20
   3   4  -6   17.70    1.80
   3   4  -6   22.00    1.50
   2   4  -6   84.69    4.50
   1   4  -6    5.10    0.90
   1   4  -6    3.40    0.70
   0   4  -6  906.51   43.10
   0   4  -6  827.42   43.20
  -1   4  -6    4.60    0.70
  -1   4  -6    4.30    1.10
  -1   4  -6    3.80    0.80
  -2   4  -6    4.10    1.10
  -2   4  -6    3.50    0.90
  -3   4  -6   38.80    2.80
  -4   4  -6   -0.10    0.60
   4  -4   6    0.60    0.50
  -5   4  -6    6.00    1.30
   6   3  -6   27.20    1.50
   6   3  -6   22.80    1.60
   5   3  -6  422.56   21.60
   5   3  -6  442.46   21.60
   4   3  -6  698.13   34.60
   4   3  -6  688.63   34.60
   4   3  -6  696.63   34.50
   3   3  -6    6.40    1.20
   3   3  -6    3.80    0.80
   2   3  -6   21.40    1.40
   1   3  -6  647.44   33.00
  -1  -3   6  681.13   33.60
   0   3  -6    3.60    1.10
   0   3  -6    2.70    0.70
   0  -3   6    3.40    1.90
  -1   3  -6   93.19    4.60
   1  -3   6   82.49    5.30
  -2   3  -6   64.79    3.60
  -2   3  -6   65.59    3.50
  -2   3  -6   61.59    4.30
  -3   3  -6    7.30    1.30
  -4   3  -6    0.50    0.60
   4  -3   6    1.40    0.40
  -5   3  -6    1.80    0.80
   6   2  -6   23.70    1.40
   6   2  -6   21.70    1.30
   5   2  -6    0.60    0.30
   5   2  -6   -0.10    0.40
   4   2  -6  144.29    7.60
   4   2  -6  151.88    7.60
   3   2  -6  107.69    5.40
   3   2  -6   99.89    5.40
   2   2  -6  628.64   31.30
   1   2  -6 1069.29   51.79
   1   2  -6 1011.80   51.29
  -1  -2   6 1023.50   51.79
   0   2  -6  206.08   10.30
   0   2  -6  195.58   10.00
   0  -2   6  192.38   10.30
  -1   2  -6  760.22   37.00
  -1   2  -6  734.03   36.50
   1  -2   6  714.73   37.00
  -2   2  -6  137.29    7.50
  -2   2  -6  130.29    6.80
  -3   2  -6    7.80    1.10
   3  -2   6    6.40    0.90
  -4   2  -6    9.10    1.40
   4  -2   6    6.80    0.80
   5  -2   6   24.00    1.70
   5  -2   6   25.50    1.60
   6   1  -6    2.20    0.60
  -6  -1   6    1.90    0.90
   5   1  -6  199.88   10.20
   5   1  -6  203.68   10.30
   4   1  -6   13.10    1.20
   4   1  -6   12.10    1.20
   4   1  -6   11.80    1.20
   3   1  -6  235.48   12.00
   3   1  -6  241.88   12.10
   2   1  -6    1.40    0.60
   1   1  -6  288.37   14.80
   1   1  -6  303.17   15.20
  -1  -1   6  297.97   15.30
   0   1  -6  519.65   26.00
   0  -1   6  514.35   26.10
  -1   1  -6  444.96   22.20
   1  -1   6  431.76   22.30
  -2   1  -6    3.20    1.60
  -3   1  -6   97.79    5.20
   3  -1   6   96.69    5.10
   4  -1   6   85.39    4.50
   4  -1   6   81.69    4.40
   5  -1   6    9.00    2.00
   5  -1   6    5.50    0.90
   5  -1   6    7.10    0.90
   6  -1   6    2.90    0.70
   6   0  -6    4.00    0.60
   6   0  -6    4.60    0.60
  -6   0   6    5.50    2.10
   5   0  -6   60.59    3.30
   5   0  -6   62.89    3.60
   4   0  -6  226.48   12.30
   4   0  -6  257.97   12.30
   3   0  -6    0.10    0.40
   3   0  -6   -0.90    0.60
   2   0  -6  469.65   23.40
   1   0  -6  845.62   42.80
   1   0  -6  860.31   43.10
  -1   0   6  880.11   43.20
   0   0  -6  153.78    8.10
   0   0   6  152.48    8.20
  -1   0  -6  669.63   32.70
   1   0   6  628.14   32.80
  -2   0  -6  192.08   10.30
   3   0   6  452.15   22.30
   3   0   6  442.56   22.30
   4   0   6  255.77   13.20
   4   0   6  260.27   13.30
   4   0   6  270.67   13.20
   5   0   6   19.70    1.40
   5   0   6   20.40    1.30
   5   0   6   19.70    1.30
   6   0   6    4.80    0.70
   6   0   6    5.80    0.70
   6  -1  -6    4.20    0.60
   6  -1  -6    4.60    0.60
   5  -1  -6   21.00    1.30
   5  -1  -6   21.30    1.40
  -5   1   6   19.10    1.90
   4  -1  -6   83.79    4.40
   4  -1  -6   85.19    4.50
   3  -1  -6   29.60    1.90
   3  -1  -6   31.80    1.90
   2  -1  -6    0.70    0.40
   1  -1  -6   75.39    4.10
  -1   1   6   67.49    4.30
   0  -1  -6  409.16   20.70
   0   1   6  400.06   20.70
  -1  -1  -6 2427.96  120.19
   1   1   6 2411.06  120.39
  -2  -1  -6    2.20    0.80
   3   1   6   23.10    1.60
   3   1   6   24.50    1.60
   3   1   6   25.60    1.50
   4   1   6    9.90    0.90
   4   1   6    9.60    1.00
   4   1   6    9.70    0.90
   5   1   6  176.88    8.90
   5   1   6  183.08    9.00
   5   1   6  169.08    9.00
   6   1   6   10.90    0.80
   6   1   6   10.60    0.80
   6  -2  -6    2.90    0.60
   6  -2  -6    2.60    0.40
  -6   2   6    1.40    0.60
   5  -2  -6   -0.20    0.30
   5  -2  -6   -0.40    0.30
  -5   2   6    0.50    0.70
   4  -2  -6   40.20    2.40
   4  -2  -6   40.80    2.40
  -4   2   6   44.40    2.80
   3  -2  -6  231.08   11.50
   3  -2  -6  224.68   11.50
   2  -2  -6   33.60    2.10
   2  -2  -6   36.30    2.10
   1  -2  -6   32.10    2.40
  -1   2   6   26.70    3.20
   0  -2  -6  503.15   24.90
   0   2   6  481.15   25.20
  -1  -2  -6   25.40    2.20
  -2  -2  -6    1.30    2.10
   2   2   6    6.30    0.90
   2   2   6    4.10    0.80
   2   2   6    4.90    0.90
   3   2   6    0.40    0.50
   3   2   6    2.60    0.70
   3   2   6    2.90    1.30
   4   2   6  671.23   33.10
   4   2   6  658.43   33.10
   4   2   6  665.03   33.20
   5   2   6  106.49    5.80
   5   2   6  105.79    5.40
   5   2   6   99.99    5.30
   6   2   6   15.80    0.90
   6   2   6   15.60    1.00
  -6   3   6    0.80    0.80
   5  -3  -6    3.90    0.60
   5  -3  -6    3.80    0.70
  -5   3   6    4.10    1.30
   4  -3  -6   37.30    2.10
   4  -3  -6   35.40    2.10
  -4   3   6   37.30    2.50
   3  -3  -6   39.00    2.20
   3  -3  -6   38.00    2.30
  -3   3   6   42.70    2.60
   2  -3  -6   12.10    1.00
   2  -3  -6   10.80    1.00
  -2   3   6    7.80    1.60
   1  -3  -6   38.10    2.30
  -1   3   6   45.40    2.80
   0   3   6   30.40    2.20
   0   3   6   28.70    1.80
   1   3   6   10.40    0.90
   1   3   6   10.00    1.40
   1   3   6    8.70    0.90
   1   3   6    7.90    1.10
   2   3   6  533.65   26.20
   2   3   6  522.45   26.30
   2   3   6  532.75   26.40
   2   3   6  515.35   26.20
   3   3   6  173.98    8.60
   3   3   6  163.98    8.80
   3   3   6  172.98    8.70
   3   3   6  162.98    8.60
   4   3   6   22.20    1.60
   4   3   6   22.10    1.40
   4   3   6   23.40    1.40
   5   3   6   90.19    4.80
   5   3   6   94.39    4.70
   5   3   6   87.69    4.70
   6   3   6   29.80    1.70
   6   3   6   33.40    1.70
   5  -4  -6    0.60    0.30
  -5   4   6    1.00    0.80
   4  -4  -6    0.30    0.60
   4  -4  -6    0.90    0.30
  -4   4   6    0.30    0.70
   3  -4  -6   11.60    1.10
   3  -4  -6   12.30    1.00
   2  -4  -6    6.00    0.70
   2  -4  -6    6.00    1.00
  -2   4   6    3.40    1.10
  -2   4   6    3.60    1.10
   1  -4  -6   41.90    2.40
  -1   4   6   42.50    2.80
   0   4   6    1.00    0.70
   0   4   6    1.10    0.40
   0   4   6    2.40    0.80
   1   4   6    0.80    0.60
   1   4   6    1.00    0.60
   1   4   6    1.10    0.40
   2   4   6  113.19    6.20
   2   4   6  120.39    6.10
   2   4   6  113.19    5.90
   2   4   6  111.79    5.90
   3   4   6  309.37   15.80
   3   4   6  305.57   15.60
   3   4   6  306.57   15.70
   3   4   6  316.97   15.70
   4   4   6   24.90    1.60
   4   4   6   23.40    1.60
   4   4   6   25.90    1.50
   5   4   6  139.69    7.20
   5   4   6  147.09    7.40
   5   4   6  143.99    7.30
   5  -5  -6    3.00    0.60
   4  -5  -6    5.50    0.60
  -4   5   6    5.50    2.10
   3  -5  -6    1.20    0.40
   2  -5  -6   30.70    1.80
   2  -5  -6   27.60    1.90
  -2   5   6   26.40    2.60
   1  -5  -6   33.70    2.00
  -1   5   6   32.50    2.40
   0  -5  -6    0.50    0.40
   0   5   6    1.20    0.90
   0   5   6    0.70    0.40
   0   5   6    0.20    0.60
   1   5   6    3.40    1.00
   1   5   6    2.70    0.80
   1   5   6    3.70    1.20
   2   5   6  177.88    9.10
   2   5   6  166.58    9.00
   2   5   6  174.08    8.80
   3   5   6   17.70    1.40
   3   5   6   16.00    1.20
   4   5   6   11.30    1.10
   4   5   6    8.60    0.70
   5   5   6    4.50    0.50
   5   5   6    4.30    0.60
   4  -6  -6   -0.10    0.20
   3  -6  -6    2.50    0.50
   2  -6  -6    7.00    0.90
  -2   6   6    6.40    1.90
  -1   6   6    4.40    1.50
   0  -6  -6   -0.90    0.50
   0   6   6    1.80    0.90
   0   6   6   -1.00    0.70
  -1  -6  -6    9.80    1.10
   1   6   6   12.60    1.20
   1   6   6   10.10    1.40
   1   6   6   11.60    1.00
   2   6   6   39.10    2.30
   2   6   6   38.20    2.40
   2   6   6   40.70    2.50
   3   6   6    4.70    0.70
   3   6   6    4.30    0.60
   4   6   6   16.10    1.00
   3  -7  -6    1.90    0.40
   1  -7  -6    6.30    0.60
  -1   7   6    6.90    1.30
   0   7   6   -0.10    0.80
   0   7   6    0.60    0.70
   1   7   6   -0.40    0.90
   1   7   6    1.00    0.60
   2   7   6    4.40    1.00
   2   7   6    4.50    0.70
   3   7   6    0.40    0.40
   1   9  -7    2.20    0.60
   1   9  -7    1.80    0.60
   0   9  -7   -0.40    0.40
   0   9  -7    0.10    0.30
  -1   9  -7    0.20    0.40
   2   8  -7   -0.10    0.40
   2   8  -7   -0.50    0.60
   1   8  -7    9.80    0.90
   1   8  -7    9.20    0.90
   0   8  -7    6.60    0.80
   0   8  -7    6.90    0.90
  -1   8  -7    3.20    0.70
  -1   8  -7    4.20    0.90
  -2   8  -7    3.00    1.10
   3  -8   7    4.50    0.50
   3   7  -7   17.90    1.60
   2   7  -7    0.10    0.60
   2   7  -7    0.50    0.70
   1   7  -7    2.80    1.00
   1   7  -7    3.40    1.40
   1   7  -7    5.20    0.90
   0   7  -7    7.30    1.20
   0   7  -7    7.90    1.30
   0   7  -7    7.80    1.10
  -1   7  -7    4.40    0.90
  -1   7  -7    5.70    1.20
  -1   7  -7    3.90    1.00
  -2   7  -7    2.50    0.90
  -2   7  -7    3.00    1.00
  -2   7  -7    2.70    1.10
  -3   7  -7    0.20    0.50
  -4   7  -7    0.00    0.60
   4  -7   7   -0.60    0.40
   3   6  -7  112.09    6.50
   2   6  -7   -1.00    0.80
   2   6  -7    0.10    0.70
   2   6  -7    0.70    0.80
   1   6  -7   41.80    2.60
   1   6  -7   46.10    2.60
   1   6  -7   41.60    2.60
   0   6  -7  115.39    6.00
   0   6  -7  108.99    5.90
   0   6  -7  110.69    6.00
  -1   6  -7  110.29    5.90
  -1   6  -7  116.29    5.90
  -1   6  -7  103.09    5.90
  -2   6  -7    3.00    0.80
  -2   6  -7    3.00    1.00
  -2   6  -7    2.70    0.90
  -3   6  -7    7.80    1.20
  -4   6  -7    1.50    0.50
   3   5  -7   70.79    3.90
   2   5  -7    6.60    1.80
   2   5  -7   10.00    1.10
   2   5  -7   10.00    1.40
   1   5  -7   69.89    3.70
   1   5  -7   68.79    3.80
   1   5  -7   62.09    3.80
   0   5  -7    2.30    0.80
   0   5  -7    2.90    0.80
   0   5  -7    2.80    1.00
  -1   5  -7    5.30    1.10
  -1   5  -7    5.10    1.00
  -1   5  -7    4.20    1.10
  -2   5  -7   22.80    1.70
  -2   5  -7   24.40    2.00
  -2   5  -7   24.00    1.60
  -3   5  -7    8.20    1.10
  -4   5  -7    2.10    0.60
   4  -5   7    1.90    0.60
  -5   5  -7   15.70    1.50
   6   4  -7    6.10    0.70
   5   4  -7    1.80    0.70
   4   4  -7   16.40    1.60
   4   4  -7   17.30    1.30
   3   4  -7  454.45   22.80
   2   4  -7    6.40    1.60
   2   4  -7    4.20    0.80
   1   4  -7    0.80    0.90
   1   4  -7    1.40    0.40
   0   4  -7  473.05   23.50
   0   4  -7  464.95   23.60
   0   4  -7  469.95   23.50
  -1   4  -7   16.40    1.20
  -1   4  -7   14.50    1.50
  -1   4  -7   17.20    1.40
  -2   4  -7   86.49    4.60
  -2   4  -7   84.79    4.40
  -2   4  -7   78.19    4.60
  -3   4  -7   23.60    1.70
  -4   4  -7    2.70    1.10
   4  -4   7    3.80    0.70
  -5   4  -7    3.80    1.30
   5  -4   7    3.90    0.70
   6   3  -7   28.60    1.60
   5   3  -7   69.99    3.80
   5   3  -7   69.39    3.80
   4   3  -7   15.80    1.40
   4   3  -7   14.30    1.30
   3   3  -7   41.20    2.40
   3   3  -7   42.50    2.50
   2   3  -7   11.80    1.00
   1   3  -7  203.98   10.40
   1   3  -7  205.98   11.00
   0   3  -7  461.85   22.20
   0   3  -7  441.56   21.70
   0  -3   7  396.86   22.20
  -1   3  -7  251.57   12.30
  -1   3  -7  261.17   12.90
   1  -3   7  221.28   13.30
  -2   3  -7  295.77   16.00
  -2   3  -7  308.97   15.20
  -3   3  -7   25.40    1.70
  -4   3  -7   28.20    2.00
   4  -3   7   26.10    1.70
  -5   3  -7    2.40    0.90
   5  -3   7    3.30    0.70
   6   2  -7    8.50    0.80
   6   2  -7   10.20    0.80
  -6  -2   7    9.30    2.00
   5   2  -7    2.10    0.70
   5   2  -7    1.70    0.50
   4   2  -7    3.60    0.70
   4   2  -7    3.50    0.90
   3   2  -7  115.99    5.90
   3   2  -7  111.09    5.90
   2   2  -7 1260.57   62.69
   1   2  -7  157.68    8.50
   1   2  -7  154.38    7.90
   0   2  -7   98.29    5.50
   0   2  -7   98.89    5.00
   0  -2   7   95.49    5.70
  -1   2  -7  177.08    8.90
  -1   2  -7  158.98    8.30
   1  -2   7  157.58    9.10
  -2   2  -7  119.69    7.00
  -2   2  -7  123.69    6.30
  -3   2  -7   58.39    3.30
   3  -2   7   60.59    3.20
  -4   2  -7    0.70    0.70
   4  -2   7   -0.10    0.30
   5  -2   7   24.30    1.50
   6   1  -7    0.80    0.30
   6   1  -7    1.40    0.50
  -6  -1   7    0.70    0.80
   5   1  -7   18.00    1.30
   5   1  -7   17.40    1.20
   4   1  -7   38.60    2.10
   4   1  -7   33.00    2.10
   4   1  -7   34.20    2.20
   3   1  -7  212.98   10.60
   3   1  -7  206.28   10.70
   2   1  -7   10.70    0.90
   1   1  -7  120.09    6.10
   1   1  -7  122.49    6.60
  -1  -1   7  117.99    6.80
   0   1  -7  243.08   12.10
   0   1  -7  241.28   12.50
   0  -1   7  240.68   12.70
  -1   1  -7 1506.75   74.09
  -1   1  -7 1540.55   74.59
   1  -1   7 1443.26   74.79
  -2   1  -7    8.60    1.20
  -2   1  -7    6.40    1.90
   3  -1   7   66.79    3.60
   4  -1   7    3.50    0.70
   5  -1   7   35.40    2.20
   5  -1   7   37.20    2.10
   6   0  -7   -0.30    0.30
   6   0  -7   -0.10    0.30
  -6   0   7    0.00    0.70
   5   0  -7    0.20    0.30
   5   0  -7    0.70    0.40
   4   0  -7    8.80    1.00
   4   0  -7    5.60    1.00
   3   0  -7    9.60    1.20
   3   0  -7    7.90    0.90
   3   0  -7    8.10    0.90
   2   0  -7  356.96   17.90
   1   0  -7  175.48    9.50
   1   0  -7  182.88    9.00
  -1   0   7  177.28    9.70
   0   0  -7  349.27   17.50
   0   0   7  336.17   17.70
  -1   0  -7  124.79    6.90
  -2   0  -7  888.61   44.80
   3   0   7   13.40    1.00
   3   0   7   11.30    1.20
   4   0   7   47.10    2.80
   4   0   7   53.59    2.80
   4   0   7   49.20    2.80
   5   0   7    8.40    0.90
   5   0   7   11.10    1.00
   5   0   7    9.20    1.00
   6   0   7   13.60    1.00
   6  -1  -7   18.60    1.10
   6  -1  -7   19.40    1.10
  -6   1   7   15.50    1.50
   5  -1  -7    7.70    0.80
   5  -1  -7    8.30    0.80
  -5   1   7    7.90    1.50
   4  -1  -7   29.60    1.90
   4  -1  -7   29.00    1.80
   3  -1  -7    8.20    0.90
   3  -1  -7    9.90    1.10
   2  -1  -7  472.45   22.70
   2  -1  -7  434.66   22.60
   1  -1  -7  133.69    7.00
   1  -1  -7  117.89    6.40
   0  -1  -7  756.12   36.90
   0   1   7  711.63   37.10
  -1  -1  -7   90.79    5.30
   2   1   7  201.78   10.20
   3   1   7  218.08   11.10
   3   1   7  222.38   11.20
   3   1   7  218.38   11.10
   4   1   7  139.29    6.90
   4   1   7  138.19    6.90
   4   1   7  126.59    7.00
   5   1   7    9.30    0.80
   5   1   7    8.30    0.80
   5   1   7    7.40    0.90
   6   1   7    0.30    0.40
   6   1   7    0.30    0.30
   6  -2  -7    0.20    0.30
   6  -2  -7    0.10    0.20
  -6   2   7   -0.80    0.60
   5  -2  -7    0.10    0.40
   5  -2  -7    0.10    0.40
  -5   2   7    0.30    0.80
   4  -2  -7    5.30    0.80
   4  -2  -7    5.20    0.80
  -4   2   7    3.50    1.40
   3  -2  -7    4.70    0.80
   3  -2  -7    4.20    0.80
   2  -2  -7   85.09    4.60
   2  -2  -7   90.09    4.60
   1  -2  -7    2.40    0.70
   0  -2  -7  208.48   11.10
  -1  -2  -7   72.29    4.80
   1   2   7   73.39    4.10
   1   2   7   74.99    3.90
   2   2   7   30.90    1.80
   2   2   7   31.50    1.90
   2   2   7   27.40    2.20
   2   2   7   30.90    1.80
   3   2   7 1146.79   55.89
   3   2   7 1108.59   55.99
   3   2   7 1117.79   55.79
   3   2   7 1125.19   55.89
   4   2   7  555.74   28.30
   4   2   7  584.74   28.30
   4   2   7  565.34   28.40
   5   2   7    3.80    0.70
   5   2   7    4.40    0.60
   5   2   7    4.00    0.60
   6   2   7    4.40    0.70
   6   2   7    6.20    0.60
   6  -3  -7    6.40    0.50
   5  -3  -7    0.00    0.30
   5  -3  -7    0.30    0.30
  -5   3   7   -0.20    0.70
   4  -3  -7   21.00    1.40
   4  -3  -7   21.80    1.40
  -4   3   7   21.40    1.90
   3  -3  -7   18.10    1.20
   3  -3  -7   18.80    1.50
  -3   3   7   15.30    1.80
   2  -3  -7    7.70    0.90
   2  -3  -7    7.30    0.90
  -2   3   7   11.10    2.40
  -2   3   7    5.90    1.70
   1  -3  -7  296.47   15.10
  -1   3   7  304.47   15.30
   0   3   7    3.50    1.10
   0   3   7    3.20    1.20
   0   3   7    3.60    0.80
   1   3   7   68.29    3.80
   1   3   7   69.19    3.60
   1   3   7   66.99    3.90
   2   3   7    4.40    0.70
   2   3   7    3.00    0.70
   2   3   7    4.20    0.80
   2   3   7    3.90    0.80
   3   3   7   47.50    2.70
   3   3   7   49.00    2.60
   3   3   7   40.40    2.60
   3   3   7   46.60    3.00
   4   3   7    6.70    0.90
   4   3   7    7.70    0.90
   4   3   7    8.30    0.80
   5   3   7    9.60    0.70
   5   3   7    7.80    0.80
   5   3   7    8.30    0.70
   5  -4  -7    7.10    0.60
  -5   4   7    3.80    1.50
   4  -4  -7    3.10    0.60
   4  -4  -7    4.60    0.80
  -4   4   7    2.60    0.90
   3  -4  -7   14.10    1.00
   3  -4  -7   13.10    1.10
   2  -4  -7   -0.40    0.30
   2  -4  -7    0.30    0.40
  -2   4   7    0.30    1.10
   1  -4  -7   37.20    2.10
  -1   4   7   32.60    2.50
   0   4   7   24.70    1.90
   0   4   7   21.00    1.90
   0   4   7   24.70    1.60
   1   4   7    2.70    1.00
   1   4   7    5.00    0.80
   1   4   7    3.00    1.20
   2   4   7    1.90    0.40
   2   4   7    3.50    0.90
   2   4   7    1.50    0.70
   3   4   7   42.60    2.50
   3   4   7   41.90    2.30
   3   4   7   39.80    2.80
   3   4   7   42.10    2.40
   4   4   7   35.10    2.00
   4   4   7   33.50    2.00
   4   4   7   36.20    2.10
   5   4   7   54.59    2.90
   5   4   7   57.89    3.00
   5  -5  -7    9.30    0.60
   4  -5  -7   -0.40    0.30
   3  -5  -7   15.90    1.40
   3  -5  -7   18.80    1.40
   2  -5  -7    1.20    0.40
   2  -5  -7    0.60    0.50
  -2   5   7    0.20    1.10
   1  -5  -7   25.10    1.60
  -1   5   7   23.60    2.10
   0  -5  -7    5.50    0.90
   0   5   7    4.70    1.30
   0   5   7    5.60    1.70
   1   5   7    0.10    0.30
   1   5   7    0.00    0.60
   1   5   7    0.30    0.60
   2   5   7    3.80    1.30
   2   5   7    2.70    0.90
   2   5   7    2.00    0.70
   3   5   7   -0.80    0.70
   3   5   7    0.10    0.50
   3   5   7   -0.10    0.30
   4   5   7    0.90    0.30
   4   5   7    1.80    0.60
   4  -6  -7    2.50    0.40
   3  -6  -7   41.00    2.30
   2  -6  -7   10.00    0.90
  -2   6   7    8.70    2.20
   1  -6  -7   -0.10    0.30
   1  -6  -7    0.60    0.60
  -1   6   7   -0.40    0.80
   0  -6  -7    0.40    0.40
   0   6   7   -0.10    0.80
   0   6   7    0.70    0.90
  -1  -6  -7    4.20    0.70
   1   6   7    4.40    1.10
   1   6   7    4.90    0.90
  -2  -6  -7   14.80    1.00
   2   6   7   14.10    1.20
   2   6   7   14.50    1.40
   2   6   7   14.70    1.10
   3   6   7    0.00    0.20
   3   6   7   -0.20    0.40
   3   6   7    0.90    0.70
   2  -7  -7   10.70    0.70
   1  -7  -7    4.30    0.60
  -1   7   7    3.00    1.20
   0  -7  -7   12.30    0.90
   0   7   7   14.80    1.20
   1   7   7    2.30    0.80
   1   7   7    1.30    0.60
   2   7   7    2.10    0.60
   2   7   7    2.10    0.50
   0   9  -8    0.90    0.40
   2   8  -8    6.60    0.80
   1   8  -8   13.70    1.10
   1   8  -8   10.20    1.00
   0   8  -8   -0.10    0.40
   0   8  -8   -0.10    0.60
   0   8  -8    0.20    1.10
  -1   8  -8   27.00    1.70
  -1   8  -8   27.00    1.70
  -1   8  -8   27.50    1.90
  -2   8  -8    0.60    0.60
   3  -8   8    0.60    0.30
   2   7  -8   82.19    4.60
   2   7  -8   93.19    4.70
   1   7  -8    4.50    0.90
   1   7  -8    6.20    1.00
   1   7  -8    4.90    1.30
   0   7  -8    5.20    1.00
   0   7  -8    4.50    0.90
   0   7  -8    2.70    1.00
  -1   7  -8    6.00    1.10
  -1   7  -8    6.40    1.00
  -1   7  -8    6.80    1.00
  -2   7  -8   16.90    1.40
  -2   7  -8   18.40    1.40
  -3   7  -8   -0.40    0.40
   4  -7   8   -0.30    0.30
   3   6  -8   50.59    3.20
   3   6  -8   50.49    3.20
   2   6  -8   33.90    2.10
   2   6  -8   29.30    2.10
   2   6  -8   29.00    2.00
   1   6  -8   11.90    1.30
   1   6  -8   12.00    1.30
   1   6  -8   14.20    1.30
   0   6  -8   47.70    2.90
   0   6  -8   48.80    2.90
  -1   6  -8   43.60    2.70
  -1   6  -8   46.10    2.80
  -1   6  -8   44.10    2.70
  -2   6  -8   47.80    2.90
  -2   6  -8   51.49    3.00
  -2   6  -8   48.40    3.20
  -3   6  -8   13.50    2.00
  -4   6  -8    0.90    0.50
   4  -6   8    0.70    0.30
   4   5  -8   97.29    5.30
   3   5  -8    0.40    0.60
   2   5  -8   39.20    2.40
   2   5  -8   40.50    2.50
   1   5  -8  285.97   13.90
   1   5  -8  256.17   13.90
   1   5  -8  278.37   13.90
   0   5  -8   46.90    2.80
   0   5  -8   43.00    2.80
   0   5  -8   50.89    3.00
  -1   5  -8   31.90    2.00
  -1   5  -8   32.20    2.00
  -1   5  -8   28.80    2.10
  -2   5  -8  249.38   12.20
  -2   5  -8  235.08   12.20
  -2   5  -8  230.28   12.20
  -3   5  -8   11.30    1.20
  -4   5  -8    0.50    0.50
   4  -5   8   -0.20    0.40
  -5   5  -8    0.30    0.70
   5  -5   8    0.10    0.40
   5   4  -8    0.80    0.40
   4   4  -8    8.70    1.10
   4   4  -8    6.80    1.20
   3   4  -8   12.70    1.20
   2   4  -8  140.89    7.50
   2   4  -8  146.69    7.40
   1   4  -8   95.99    4.90
   1   4  -8   97.19    5.00
   1   4  -8   85.69    5.00
   0   4  -8   81.09    4.70
   0   4  -8   86.09    4.70
   0   4  -8   93.69    4.60
  -1   4  -8   27.70    2.00
  -1   4  -8   30.10    1.90
  -1   4  -8   29.20    1.80
  -2   4  -8  177.38    9.60
  -2   4  -8  196.68    9.60
  -3   4  -8  236.38   12.00
  -4   4  -8    0.90    0.50
   4  -4   8    0.20    0.40
  -5   4  -8    4.40    1.40
   5  -4   8    4.00    0.60
   5   3  -8   23.10    1.50
   4   3  -8   10.40    1.10
   4   3  -8    7.50    1.10
   3   3  -8    7.30    1.20
   3   3  -8    9.20    1.00
   2   3  -8   13.70    1.10
   2   3  -8   14.60    1.80
   1   3  -8  227.78   11.80
   1   3  -8  240.58   11.70
   1   3  -8  227.68   12.60
   0   3  -8  252.57   13.80
   0   3  -8  273.97   13.50
   0   3  -8  255.17   13.10
  -1   3  -8   20.50    1.70
  -1   3  -8   20.20    2.50
  -1   3  -8   21.70    1.80
  -1   3  -8   25.50    1.50
  -2   3  -8  112.59    6.60
  -2   3  -8  139.19    6.50
  -3   3  -8  230.98   11.70
  -4   3  -8   35.70    2.40
   4  -3   8   36.80    2.10
   5  -3   8    2.30    0.60
   6   2  -8    0.60    0.20
  -6  -2   8   -0.20    1.10
   5   2  -8   20.70    1.40
   5   2  -8   20.20    1.90
   4   2  -8   44.60    2.60
   4   2  -8   47.80    2.70
   3   2  -8   35.70    2.30
   3   2  -8   42.40    2.30
   2   2  -8    8.70    0.90
   1   2  -8   98.29    5.90
   1   2  -8  100.59    5.20
   0   2  -8  297.07   15.40
   0   2  -8  293.07   14.80
  -1   2  -8  341.47   17.40
  -1   2  -8  353.96   18.10
  -2   2  -8    0.10    0.90
  -2   2  -8    0.60    0.60
  -3   2  -8  957.30   48.40
   3  -2   8  991.30   48.40
   4  -2   8  268.07   13.50
   5  -2   8   81.09    4.40
   6   1  -8    0.20    0.40
   6   1  -8    0.60    0.30
  -6  -1   8   -0.80    0.80
   5   1  -8    2.40    0.70
   5   1  -8    2.20    0.60
   4   1  -8    2.60    0.80
   4   1  -8    3.70    1.00
   4   1  -8    2.20    0.60
   3   1  -8    3.90    0.90
   3   1  -8    3.70    1.10
   2   1  -8   40.70    2.30
   1   1  -8   44.70    3.40
   1   1  -8   58.19    2.90
   0   1  -8   78.29    4.70
   0   1  -8   81.69    4.20
  -1   1  -8 1445.26   70.29
  -1   1  -8 1368.36   69.69
  -2   1  -8   87.79    4.70
   2  -1   8   85.69    4.50
   3  -1   8  185.88    9.40
   4  -1   8   21.20    1.40
   5  -1   8  156.48    8.00
   6   0  -8    0.10    0.20
   6   0  -8    0.40    0.30
  -6   0   8    0.90    0.70
   5   0  -8    6.40    0.80
   5   0  -8    6.30    0.70
   4   0  -8    3.10    0.80
   4   0  -8    0.30    0.50
   3   0  -8   56.09    3.00
   3   0  -8   52.49    2.90
   3   0  -8   48.50    3.00
   2   0  -8    3.60    0.70
   2   0  -8    3.20    1.00
   1   0  -8   61.19    3.90
   1   0  -8   61.79    3.30
   0   0  -8  267.67   13.60
   0   0  -8  271.87   14.10
  -1   0  -8    1.00    0.60
   2   0   8   20.70    1.30
   2   0   8   17.20    1.80
   3   0   8   58.19    3.10
   3   0   8   56.09    3.10
   4   0   8 1485.95   77.89
   4   0   8 1601.94   77.99
   4   0   8 1631.34   77.89
   5   0   8    0.70    0.50
   5   0   8    0.10    0.40
   5   0   8   -0.40    0.40
   6  -1  -8    8.40    0.60
   6  -1  -8    7.60    1.00
  -6   1   8    8.60    1.20
   5  -1  -8    1.40    0.80
   5  -1  -8    2.10    0.60
  -5   1   8    2.60    1.50
   4  -1  -8    0.80    0.40
   4  -1  -8    0.30    0.40
   3  -1  -8    6.40    0.80
   3  -1  -8    4.10    1.10
   2  -1  -8   10.70    1.50
   2  -1  -8   11.40    1.10
   2  -1  -8    9.20    1.00
   1  -1  -8   26.00    2.60
   1  -1  -8   28.10    1.80
   0  -1  -8   19.20    2.00
  -1  -1  -8   70.49    4.60
   1   1   8   70.39    4.00
   2   1   8   96.09    5.20
   2   1   8  103.29    5.40
   2   1   8  100.59    5.20
   3   1   8   38.20    2.10
   3   1   8   35.60    2.10
   3   1   8   35.50    2.60
   4   1   8   28.00    1.70
   4   1   8   29.60    1.70
   4   1   8   27.10    1.80
   5   1   8  183.88    9.30
   5   1   8  169.38    9.10
   5   1   8  190.88    9.20
   6   1   8    7.40    1.50
   6  -2  -8    9.80    0.70
   5  -2  -8   -0.10    0.30
   5  -2  -8    0.10    0.30
  -5   2   8    0.70    1.10
   4  -2  -8   40.20    2.30
   4  -2  -8   43.20    2.50
  -4   2   8   41.50    2.70
   3  -2  -8    7.00    0.90
   3  -2  -8    9.40    0.90
   2  -2  -8   25.10    1.70
   2  -2  -8   27.10    1.60
   1  -2  -8    8.60    0.90
   1  -2  -8    7.40    3.90
  -1   2   8    7.70    1.50
   0  -2  -8    2.40    1.00
   1   2   8   19.70    1.60
   1   2   8   20.70    1.60
   1   2   8   22.50    1.50
   2   2   8    1.70    0.50
   2   2   8    0.70    0.30
   2   2   8    1.70    0.60
   2   2   8    0.70    0.40
   3   2   8   66.79    3.60
   3   2   8   67.99    3.50
   3   2   8   63.09    3.50
   3   2   8   63.49    3.80
   4   2   8    0.00    0.30
   4   2   8    0.50    0.40
   4   2   8    0.30    0.30
   5   2   8  242.88   12.00
   5   2   8  228.48   11.90
   5   2   8  244.58   12.10
   5  -3  -8    3.30    0.50
   5  -3  -8    3.60    0.60
  -5   3   8    1.70    0.80
   4  -3  -8   11.10    0.90
   4  -3  -8    9.50    0.90
  -4   3   8    8.90    1.70
   3  -3  -8   23.40    1.70
   3  -3  -8   24.90    1.50
  -3   3   8   22.60    2.10
   2  -3  -8    8.10    0.80
   2  -3  -8    7.20    0.90
  -2   3   8    5.70    2.10
  -1   3   8    3.70    1.40
   0   3   8    5.40    0.90
   0   3   8    6.50    1.20
   0   3   8    6.10    1.60
   1   3   8    1.70    0.60
   1   3   8    1.10    0.70
   2   3   8   76.09    4.10
   2   3   8   76.99    4.20
   2   3   8   80.69    4.40
   3   3   8   26.60    1.90
   3   3   8   28.80    1.70
   3   3   8   26.60    1.60
   3   3   8   27.70    2.10
   4   3   8    4.50    0.70
   4   3   8    6.50    0.80
   4   3   8    5.90    0.70
   5   3   8   27.00    1.50
   5   3   8   27.40    1.60
   5   3   8   28.00    1.60
   5  -4  -8    1.80    0.40
   4  -4  -8    0.20    0.30
   4  -4  -8    0.50    0.40
  -4   4   8   -0.20    1.10
   3  -4  -8   62.59    3.40
   3  -4  -8   65.09    3.40
   2  -4  -8   36.30    2.00
   2  -4  -8   33.70    1.90
  -2   4   8   27.10    2.70
   1  -4  -8   20.40    1.30
  -1   4   8   17.90    1.80
   0  -4  -8    2.80    0.80
   0   4   8    0.70    0.90
   0   4   8    1.30    0.70
   1   4   8   -0.10    0.40
   1   4   8    0.60    0.60
   1   4   8    0.70    0.70
   2   4   8   40.80    2.40
   2   4   8   41.60    2.70
   2   4   8   41.80    2.50
   3   4   8   18.60    1.20
   3   4   8   17.10    1.30
   3   4   8   17.70    1.70
   4   4   8    7.60    0.80
   4   4   8    6.20    0.70
   5   4   8    2.70    0.60
   5   4   8    2.30    0.50
   4  -5  -8    5.10    0.50
   3  -5  -8    0.10    0.30
   3  -5  -8   -0.10    0.50
   2  -5  -8  297.27   15.00
   2  -5  -8  308.27   14.90
  -2   5   8  283.77   15.30
   1  -5  -8   45.20    2.50
  -1   5   8   44.80    2.90
   0  -5  -8    2.00    0.70
   0   5   8   -0.10    0.90
   0   5   8    0.70    1.00
  -1  -5  -8   20.50    1.30
   1   5   8   20.60    1.60
   1   5   8   17.40    1.70
   1   5   8   21.70    1.40
   2   5   8    4.60    1.20
   2   5   8    3.60    0.70
   2   5   8    2.60    0.90
   3   5   8    0.50    0.30
   3   5   8    0.20    0.50
   3   5   8   -0.10    0.70
   4   5   8    0.00    0.50
   4   5   8   -0.10    0.30
   3  -6  -8    0.50    0.30
   2  -6  -8    0.20    0.20
   1  -6  -8   -0.20    0.50
   1  -6  -8    2.10    0.70
  -1   6   8    0.90    0.70
   0  -6  -8    8.60    0.90
   0   6   8    9.60    1.20
  -1  -6  -8   19.70    1.20
   1   6   8   18.90    1.40
   1   6   8   19.20    1.50
  -2  -6  -8    0.20    0.30
   2   6   8    0.80    0.50
   2   6   8    0.00    0.50
   3   6   8    3.60    1.20
   2  -7  -8    2.00    0.40
   1  -7  -8   62.99    3.30
   0  -7  -8   19.20    1.20
   0   7   8   22.40    1.60
   1   7   8   -0.10    1.10
   1   7   8    5.30    1.40
   2   8  -9    0.80    0.40
   1   8  -9   22.70    1.50
   1   8  -9   26.70    1.50
   0   8  -9    1.10    0.50
   0   8  -9    0.90    0.80
   0   8  -9    1.00    0.50
  -1   8  -9   29.10    2.00
  -1   8  -9   28.70    1.80
  -2   8  -9    0.10    0.50
  -2   8  -9    0.30    0.60
   2   7  -9    0.50    0.50
   2   7  -9   -0.70    0.80
   2   7  -9    0.10    0.80
   1   7  -9   28.60    1.80
   1   7  -9   29.20    2.00
   0   7  -9   24.00    1.70
   0   7  -9   25.00    1.80
   0   7  -9   24.80    1.80
  -1   7  -9    1.50    1.00
  -1   7  -9    0.60    0.50
  -2   7  -9    0.80    0.50
  -2   7  -9    0.40    0.50
  -3   7  -9    0.00    0.40
   4  -7   9    0.20    0.30
   3   6  -9   73.09    4.10
   2   6  -9    2.70    1.00
   1   6  -9    1.60    0.70
   1   6  -9    1.90    0.60
   1   6  -9    0.90    0.60
   0   6  -9  136.39    7.10
   0   6  -9  130.69    6.90
   0   6  -9  126.49    6.90
  -1   6  -9   39.10    2.40
  -1   6  -9   38.20    2.30
  -1   6  -9   36.60    2.40
  -2   6  -9    4.90    0.80
  -2   6  -9    3.70    1.20
  -3   6  -9    0.50    0.50
  -4   6  -9    9.80    1.00
   4  -6   9   10.30    0.70
   4   5  -9   21.60    1.90
   3   5  -9   -0.50    0.50
   2   5  -9    5.90    1.10
   2   5  -9    3.40    1.20
   1   5  -9    0.10    0.50
   1   5  -9    0.50    0.60
   1   5  -9   -0.10    0.80
   0   5  -9   54.79    3.30
   0   5  -9   54.39    3.30
   0   5  -9   65.59    3.60
  -1   5  -9    0.90    0.60
  -1   5  -9    0.70    0.40
  -1   5  -9   -0.40    0.50
  -2   5  -9   61.49    3.50
  -2   5  -9   52.99    3.30
  -3   5  -9    2.30    1.10
  -3   5  -9    3.00    1.00
  -4   5  -9   -0.20    0.60
   4  -5   9    0.80    0.30
   5  -5   9   -0.30    0.40
   5   4  -9    0.20    0.40
   4   4  -9    2.70    1.10
   2   4  -9   33.90    2.10
   1   4  -9   10.80    1.70
   1   4  -9   11.00    1.20
   1   4  -9   12.20    1.00
   0   4  -9   80.79    4.50
   0   4  -9   84.89    4.60
   0   4  -9   85.69    4.50
  -1   4  -9    0.60    0.70
  -1   4  -9    0.10    0.50
  -1   4  -9   -0.30    0.30
  -2   4  -9    2.40    0.90
  -3   4  -9    7.00    1.80
  -4   4  -9   -0.50    0.60
   4  -4   9    0.10    0.30
   5  -4   9   77.89    4.00
   6   3  -9    4.00    0.60
   5   3  -9    5.70    0.80
   4   3  -9   12.20    1.20
   4   3  -9   12.80    1.20
   3   3  -9   40.20    2.50
   3   3  -9   42.40    2.40
   2   3  -9   32.70    2.20
   2   3  -9   27.90    1.90
   1   3  -9   19.90    1.40
   1   3  -9   22.30    1.70
   0   3  -9   22.90    1.70
   0   3  -9   21.30    2.00
   0   3  -9   23.50    1.50
  -1   3  -9  394.36   20.00
  -1   3  -9  401.56   19.90
  -2   3  -9  257.97   12.90
  -2   3  -9  251.47   13.00
  -3   3  -9    5.10    1.10
   3  -3   9    4.30    0.70
  -4   3  -9    3.40    1.30
   4  -3   9    3.40    0.60
   5  -3   9   12.10    0.90
   6   2  -9    8.40    0.70
   5   2  -9    0.50    0.30
   4   2  -9    0.40    0.40
   4   2  -9    0.70    0.50
   3   2  -9   13.10    1.10
   3   2  -9   11.30    1.30
   2   2  -9   37.50    2.90
   2   2  -9   42.90    2.60
   2   2  -9   42.90    2.40
   1   2  -9    0.10    0.70
   1   2  -9    0.50    0.30
   0   2  -9    2.10    0.70
   0   2  -9    1.50    0.80
   0   2  -9    1.40    0.70
  -1   2  -9    5.20    1.20
  -1   2  -9    7.90    1.00
  -2   2  -9  174.38    9.40
  -2   2  -9  191.68    9.30
   2  -2   9  182.08    9.30
  -3   2  -9   77.99    4.40
   3  -2   9   82.59    4.30
   4  -2   9   72.09    3.80
   5  -2   9   37.80    2.10
   6   1  -9   27.00    1.70
  -6  -1   9   33.00    2.10
   4   1  -9   37.00    2.10
   4   1  -9   34.40    2.20
   3   1  -9    2.90    0.90
   3   1  -9    4.10    0.80
   2   1  -9   85.19    4.50
   2   1  -9   84.49    4.50
   1   1  -9   12.80    1.20
   0   1  -9  139.19    7.10
   0   1  -9  137.59    7.80
  -1   1  -9    5.50    1.10
   2  -1   9    4.60    0.70
   3  -1   9  128.49    5.90
   3  -1   9   98.09    6.30
   4  -1   9  139.29    7.20
   5  -1   9   38.00    2.20
   6   0  -9    3.40    0.50
  -6   0   9    2.70    0.70
   5   0  -9   -0.10    0.30
   5   0  -9   -0.30    0.40
   4   0  -9    5.90    0.80
   4   0  -9    5.40    1.00
   3   0  -9   -0.20    0.40
   2   0  -9   12.10    1.10
   2   0  -9   10.10    1.10
   1   0  -9    7.70    0.90
   1   0  -9    8.10    1.00
   0   0  -9   14.20    1.40
   0   0  -9   13.80    2.30
   2   0   9   13.70    1.00
   2   0   9   16.40    1.40
   2   0   9   12.50    1.20
   3   0   9  241.78   12.70
   3   0   9  248.58   12.60
   3   0   9  253.57   12.50
   4   0   9  280.57   14.70
   4   0   9  300.97   14.60
   5   0   9   47.80    2.60
   5   0   9   47.30    2.60
   6   0   9    4.30    0.90
   6  -1  -9    5.90    0.70
   6  -1  -9    7.40    0.80
   5  -1  -9    0.60    0.30
   5  -1  -9    0.40    0.30
  -5   1   9    0.40    0.70
   4  -1  -9   22.80    1.50
   4  -1  -9   24.50    1.50
   3  -1  -9    7.00    0.80
   3  -1  -9    7.50    1.20
   2  -1  -9   74.79    4.00
   2  -1  -9   73.49    3.90
   1  -1  -9    3.40    0.70
  -1   1   9    2.60    0.70
   0  -1  -9   19.40    1.30
   0   1   9   19.00    1.60
   1   1   9   75.69    4.20
   1   1   9   76.09    4.10
   2   1   9   18.80    1.30
   2   1   9   17.80    1.50
   2   1   9   17.30    1.30
   3   1   9  129.29    7.00
   3   1   9  129.19    6.80
   3   1   9  138.09    6.80
   4   1   9    6.40    0.80
   4   1   9    4.40    0.70
   4   1   9    4.60    0.90
   5   1   9   29.70    1.70
   5   1   9   28.20    1.70
   5  -2  -9   16.60    1.00
   5  -2  -9   16.30    1.10
  -5   2   9   17.80    2.20
   4  -2  -9   25.10    1.60
   4  -2  -9   26.20    1.60
  -4   2   9   25.50    2.10
   3  -2  -9    0.60    0.50
   3  -2  -9    1.20    0.40
   2  -2  -9   22.80    1.60
   2  -2  -9   26.50    1.80
  -2   2   9   24.50    2.50
   1  -2  -9   61.79    3.30
  -1   2   9   61.39    3.60
   0  -2  -9   47.50    2.60
   0   2   9   48.60    2.90
   1   2   9   73.29    3.90
   1   2   9   68.39    3.80
   1   2   9   71.49    4.00
   2   2   9   13.60    1.40
   2   2   9   14.00    1.20
   2   2   9   15.40    1.30
   3   2   9   11.30    1.00
   3   2   9    9.30    1.00
   3   2   9   12.70    1.50
   3   2   9   10.40    0.90
   4   2   9    0.10    0.40
   4   2   9   -0.20    0.30
   5   2   9    8.50    0.90
   5   2   9    7.60    0.80
   5  -3  -9   30.50    1.60
   5  -3  -9   30.20    1.70
  -5   3   9   29.20    2.20
   4  -3  -9    2.70    0.70
   4  -3  -9    2.80    0.60
  -4   3   9    4.70    1.50
   3  -3  -9   25.20    1.60
   3  -3  -9   27.90    1.60
  -3   3   9   22.00    2.30
   2  -3  -9   23.00    1.50
   2  -3  -9   23.30    1.50
  -2   3   9   23.30    2.30
   1  -3  -9  522.15   27.00
  -1   3   9  559.94   27.20
   0  -3  -9   12.10    1.00
   0   3   9   11.10    1.40
   1   3   9   56.09    3.50
   1   3   9   61.39    3.40
   1   3   9   62.39    3.30
   2   3   9   11.20    1.30
   2   3   9   11.30    1.10
   2   3   9   11.10    1.10
   3   3   9   -0.30    0.40
   3   3   9   -0.40    0.40
   3   3   9   -0.10    0.70
   4   3   9    1.90    0.50
   4   3   9    2.30    0.60
   5   3   9    0.50    0.40
   5   3   9    0.70    0.40
   5  -4  -9    0.10    0.20
   4  -4  -9   -0.10    0.30
   4  -4  -9    0.40    0.40
   2  -4  -9   29.80    1.80
   2  -4  -9   27.20    1.70
  -2   4   9   27.50    2.40
   1  -4  -9    3.50    0.80
  -1   4   9    1.50    0.80
   0  -4  -9   20.10    1.30
   0   4   9   15.20    1.80
   0   4   9   21.00    2.00
   1   4   9   17.60    1.60
   1   4   9   19.80    1.50
   1   4   9   18.00    1.30
   2   4   9   16.30    1.50
   2   4   9   16.40    1.30
   2   4   9   15.50    1.20
   3   4   9    3.10    0.70
   3   4   9    3.70    0.70
   3   4   9    4.50    1.20
   4   4   9    4.90    0.70
   4   4   9    5.00    0.60
   4  -5  -9   10.80    0.70
   3  -5  -9   45.30    2.50
   3  -5  -9   47.80    2.50
   2  -5  -9   13.70    1.10
   2  -5  -9   14.80    1.00
   1  -5  -9   22.40    1.50
   1  -5  -9   23.80    1.50
  -1   5   9   25.60    2.10
   0  -5  -9  257.67   13.10
   0   5   9  263.57   13.40
   1   5   9    0.00    0.80
   1   5   9    1.30    0.80
  -2  -5  -9    3.20    0.60
   2   5   9    2.90    0.60
   2   5   9    2.80    0.80
   2   5   9    2.80    1.00
   3   5   9    1.10    0.70
   3   5   9    1.60    0.60
   3   5   9    0.70    0.30
   4   5   9    0.20    0.30
   4   5   9    0.10    0.30
   3  -6  -9   33.30    1.80
   2  -6  -9    4.90    0.50
   1  -6  -9    9.70    0.80
   1  -6  -9    8.10    0.90
  -1   6   9   10.00    1.30
   0  -6  -9   -0.20    0.40
   0   6   9    0.40    0.60
  -1  -6  -9   74.49    3.90
   1   6   9   81.99    4.10
   1   6   9   67.89    4.00
  -2  -6  -9    0.50    0.30
   2   6   9    0.80    0.50
  -3  -6  -9    0.50    0.20
   3   6   9    0.60    0.40
   0  -7  -9   -0.20    0.20
   0   7   9    0.30    0.50
   2   8 -10    6.60    0.80
   1   8 -10    5.40    0.70
   0   8 -10   -0.30    0.40
   0   8 -10    0.90    0.80
  -1   8 -10   78.89    4.30
  -1   8 -10   81.49    4.40
  -2   8 -10    8.00    1.10
   2   7 -10   25.30    2.00
   2   7 -10   29.90    1.70
   1   7 -10   18.40    1.50
   1   7 -10   17.80    1.30
   1   7 -10   16.30    1.30
   0   7 -10   11.40    1.30
   0   7 -10   10.80    1.10
   0   7 -10   10.00    1.00
  -1   7 -10   31.50    2.00
  -1   7 -10   31.70    2.00
  -2   7 -10   94.29    5.10
  -2   7 -10   98.29    5.10
  -3   7 -10    0.00    0.40
   3  -7  10    0.40    0.30
   2   6 -10    9.50    1.10
   2   6 -10   11.70    1.20
   1   6 -10    0.60    0.60
   1   6 -10    2.10    0.90
   1   6 -10    1.40    0.70
   0   6 -10    1.00    0.50
   0   6 -10    0.10    0.60
   0   6 -10    0.60    0.40
  -1   6 -10   10.70    1.10
  -1   6 -10   11.90    1.20
  -2   6 -10  138.09    7.50
  -2   6 -10  146.19    7.40
  -3   6 -10   50.79    2.90
  -4   6 -10    2.50    1.10
   4  -6  10    2.40    0.40
   4   5 -10    0.20    0.70
   3   5 -10    0.10    0.50
   2   5 -10   12.70    1.20
   2   5 -10   15.70    1.40
   1   5 -10   53.39    3.20
   1   5 -10   49.20    3.20
   1   5 -10   62.29    3.20
   0   5 -10   14.00    1.40
   0   5 -10   15.10    1.20
   0   5 -10   14.00    1.30
  -1   5 -10   28.10    2.00
  -1   5 -10   30.10    2.00
  -2   5 -10  252.07   12.20
  -2   5 -10  227.08   12.20
  -3   5 -10   33.70    2.60
  -3   5 -10   30.60    2.00
  -4   5 -10    0.70    0.60
   4  -5  10    1.90    0.40
   5  -5  10    2.10    0.60
   4   4 -10    0.80    0.60
   2   4 -10    3.00    0.90
   2   4 -10    3.70    1.30
   1   4 -10    4.80    0.90
   0   4 -10   72.19    3.80
   0   4 -10   66.99    3.90
   0   4 -10   69.69    3.90
  -1   4 -10   50.69    3.20
  -1   4 -10   55.79    3.10
  -2   4 -10    0.10    0.60
  -2   4 -10    0.10    0.50
  -3   4 -10  601.24   32.70
   3  -4  10  710.53   32.80
  -4   4 -10   10.10    1.40
   4  -4  10   10.50    0.90
   5  -4  10    9.30    0.70
   5   3 -10   33.50    1.90
   4   3 -10    6.10    1.00
   4   3 -10    5.60    1.00
   3   3 -10   10.60    1.10
   3   3 -10    8.90    1.20
   2   3 -10    6.90    0.90
   1   3 -10   12.50    1.20
   1   3 -10   10.50    1.40
   0   3 -10    0.50    0.50
   0   3 -10    0.20    0.50
  -1   3 -10  131.59    6.70
  -1   3 -10  126.29    6.80
  -2   3 -10    2.60    0.70
  -2   3 -10    3.20    0.80
  -3   3 -10  157.88    8.20
   3  -3  10  158.38    8.20
   4  -3  10    0.10    0.30
   5  -3  10   27.90    1.60
   6   2 -10    0.00    0.20
   5   2 -10   17.20    1.20
   4   2 -10   19.80    1.40
   4   2 -10   19.30    1.60
   3   2 -10   22.60    1.60
   3   2 -10   24.40    1.70
   2   2 -10    0.20    0.40
   2   2 -10    0.90    0.90
   2   2 -10   -0.10    0.60
   1   2 -10   87.69    4.50
   1   2 -10   82.29    4.70
   0   2 -10   11.60    1.30
   0   2 -10   11.50    1.00
  -1   2 -10   46.80    2.50
  -1   2 -10   38.60    2.60
  -2   2 -10   14.40    1.30
   2  -2  10   13.80    1.10
   3  -2  10    4.50    0.60
   5  -2  10   42.20    2.30
   6   1 -10    5.80    0.50
   5   1 -10    7.90    0.80
   4   1 -10   14.40    1.10
   4   1 -10   13.50    1.30
   3   1 -10   13.90    1.20
   3   1 -10   14.20    1.30
   2   1 -10    3.50    0.80
   1   1 -10    0.50    0.60
   1   1 -10    1.40    0.50
  -1   1 -10   -0.20    0.60
   1  -1  10   -0.20    0.40
   2  -1  10    6.10    0.70
   3  -1  10    5.50    0.60
   3  -1  10    3.40    1.30
   4  -1  10    3.80    0.70
   5  -1  10   50.59    2.80
   6   0 -10    6.40    0.60
   5   0 -10    1.50    0.50
   4   0 -10  180.98    9.50
   3   0 -10    4.70    1.10
   3   0 -10    6.70    0.80
   2   0 -10   30.80    1.90
   2   0 -10   30.30    1.90
  -2   0  10   28.10    2.40
   1   0 -10    0.20    0.50
   1   0 -10    0.90    0.40
   0   0 -10  193.68   10.10
   0   0 -10  202.98   10.00
   1   0  10    3.10    0.80
   2   0  10   66.89    3.70
   2   0  10   67.89    3.60
   3   0  10    7.40    1.20
   3   0  10    8.80    0.80
   4   0  10    2.30    0.60
   5   0  10   28.70    1.70
   5  -1 -10    1.20    0.40
  -5   1  10    0.80    1.20
   4  -1 -10    5.20    0.70
   4  -1 -10    5.90    1.00
   3  -1 -10  101.09    5.50
   3  -1 -10  109.79    5.50
   2  -1 -10    2.80    0.80
   2  -1 -10    3.00    1.10
  -2   1  10    3.10    0.90
   1  -1 -10   27.10    1.60
   1  -1 -10   25.00    2.00
  -1   1  10   27.30    2.10
   0  -1 -10    6.10    0.80
   0   1  10    4.40    1.00
   1   1  10   21.60    1.50
   1   1  10   18.10    1.50
   2   1  10    3.60    0.90
   2   1  10    3.80    0.70
   3   1  10    0.40    0.70
   4   1  10    3.60    0.60
   5   1  10   16.50    1.10
   5  -2 -10    1.90    0.60
   5  -2 -10    2.40    0.40
  -5   2  10    1.50    0.80
   4  -2 -10    0.10    0.40
   4  -2 -10    0.20    0.40
  -4   2  10   -0.10    0.90
   3  -2 -10  115.69    5.80
   3  -2 -10  112.69    5.70
  -3   2  10  105.49    6.00
   2  -2 -10   89.09    4.50
   2  -2 -10   77.49    4.40
  -2   2  10   86.69    4.90
   1  -2 -10   93.69    4.70
   1  -2 -10   85.29    4.80
  -1   2  10   92.79    5.20
   0  -2 -10   74.69    4.00
   0   2  10   75.99    4.20
   1   2  10   28.60    1.90
   1   2  10   30.30    2.00
   1   2  10   29.30    2.00
   2   2  10    1.10    0.50
   2   2  10    1.00    0.60
   2   2  10    0.60    0.50
   3   2  10    3.70    0.70
   3   2  10    4.30    1.30
   4   2  10   16.30    1.10
   4   2  10   14.20    1.30
   5   2  10    0.60    0.30
   5  -3 -10    7.00    0.60
   5  -3 -10    7.60    0.60
   4  -3 -10    5.40    0.70
   4  -3 -10    5.60    0.70
   3  -3 -10    2.20    0.80
   2  -3 -10  675.03   32.90
   2  -3 -10  610.34   32.80
  -2   3  10  697.43   33.20
   1  -3 -10  161.88    8.60
   1  -3 -10  171.08    8.80
  -1   3  10  174.48    8.90
   0  -3 -10   76.39    4.10
   0   3  10   77.89    4.40
   1   3  10   12.20    1.10
   1   3  10   11.70    1.40
   1   3  10   13.10    1.30
   2   3  10    6.10    1.10
   2   3  10    6.70    0.90
   2   3  10    8.30    1.00
   3   3  10   -1.00    0.70
   3   3  10    0.20    0.40
   3   3  10    0.00    0.50
   4   3  10    0.70    0.40
   4   3  10    0.50    0.40
   5   3  10    3.70    0.50
   4  -4 -10    0.00    0.30
   4  -4 -10    0.20    0.30
   3  -4 -10   16.50    1.10
   3  -4 -10   16.00    1.10
   2  -4 -10   16.10    1.20
   2  -4 -10   15.10    1.10
   1  -4 -10   10.60    1.00
   1  -4 -10   12.00    1.10
  -1   4  10   11.10    1.50
   0  -4 -10   50.19    2.80
   0   4  10   52.59    3.60
  -1  -4 -10  176.98    9.00
   1   4  10  179.88    9.20
   1   4  10  174.18    9.30
   2   4  10   10.80    1.10
   2   4  10   12.40    1.40
   2   4  10   11.20    1.30
   3   4  10    1.60    0.70
   3   4  10    2.70    0.60
   3   4  10    1.40    0.40
   4   4  10    3.30    0.60
   4   4  10    2.60    0.50
   3  -5 -10    9.10    0.70
   3  -5 -10    8.30    0.90
   2  -5 -10   27.00    1.60
   2  -5 -10   27.70    1.60
   1  -5 -10   71.79    3.80
   1  -5 -10   70.19    3.80
  -1   5  10   77.59    4.10
   0  -5 -10   18.80    1.20
   0   5  10   16.80    1.60
  -1  -5 -10   41.60    2.20
   1   5  10   34.90    2.40
   1   5  10   42.60    2.50
  -2  -5 -10   14.00    0.90
   2   5  10   13.40    1.20
   2   5  10   11.60    1.10
  -3  -5 -10    0.10    0.20
   3   5  10    0.50    0.40
   3   5  10    0.00    0.60
   2  -6 -10    0.30    0.30
   1  -6 -10    0.60    0.30
  -1   6  10    0.50    1.00
   0  -6 -10    7.20    0.80
   0  -6 -10    5.40    0.60
   0   6  10    6.40    1.00
   1   6  10   10.70    1.10
  -2  -6 -10   33.90    1.80
   2   6  10   32.30    1.90
   1   8 -11    1.70    0.60
   0   8 -11    1.90    0.60
  -1   8 -11   14.50    1.10
   2  -8  11    3.80    0.40
   2   7 -11    0.70    0.40
   2   7 -11    0.90    0.80
   1   7 -11    3.70    0.70
   0   7 -11   -0.10    0.60
   0   7 -11    0.20    0.40
  -1   7 -11    8.80    1.20
  -1   7 -11   10.80    1.00
  -2   7 -11    1.60    0.50
  -2   7 -11    3.40    0.80
  -3   7 -11    0.50    0.50
   3  -7  11   -0.10    0.20
   3   6 -11   -0.10    0.60
   2   6 -11    0.30    0.50
   2   6 -11   -0.40    0.50
   1   6 -11    1.40    0.50
   1   6 -11    1.50    0.50
   0   6 -11   11.60    1.20
   0   6 -11   11.30    1.10
  -1   6 -11   21.60    1.60
  -1   6 -11   23.50    2.00
  -2   6 -11   -0.40    0.50
  -2   6 -11    0.30    0.40
   3  -6  11   43.20    2.40
   4  -6  11   17.60    1.10
   4   5 -11    1.40    0.70
   3   5 -11    3.50    0.90
   2   5 -11    8.10    1.30
   2   5 -11    5.80    1.20
   1   5 -11    0.00    0.50
   1   5 -11    0.30    0.50
   0   5 -11    1.00    0.50
   0   5 -11    1.10    0.50
  -1   5 -11   12.50    1.30
  -1   5 -11   12.30    1.10
  -2   5 -11   84.29    4.40
  -2   5 -11   77.49    4.40
  -3   5 -11   28.20    1.90
   3  -5  11   29.20    1.90
  -4   5 -11    1.00    0.70
   4  -5  11    0.40    0.20
   4   4 -11    2.70    1.00
   3   4 -11   23.30    1.60
   2   4 -11    1.40    0.90
   2   4 -11    0.10    0.70
   1   4 -11    0.50    0.60
   1   4 -11   -0.20    0.40
   0   4 -11    1.90    0.80
   0   4 -11    2.70    0.90
  -1   4 -11   -0.40    0.40
  -1   4 -11   -0.10    0.50
  -2   4 -11    0.60    0.60
  -3   4 -11   10.40    1.20
   3  -4  11   11.30    0.90
   4  -4  11   62.29    3.30
   5  -4  11   97.89    5.00
   5   3 -11    3.60    0.70
   4   3 -11    1.60    0.50
   4   3 -11    1.30    0.60
   3   3 -11   25.20    1.70
   3   3 -11   23.00    1.80
   2   3 -11   18.70    1.70
   2   3 -11   21.30    1.50
   1   3 -11    6.60    1.50
   1   3 -11    5.10    0.80
   0   3 -11   35.00    2.10
   0   3 -11   32.10    2.20
  -1   3 -11    6.60    0.90
  -2   3 -11   23.80    1.70
  -2   3 -11   23.30    1.70
   2  -3  11   23.80    1.50
  -3   3 -11   11.30    1.50
   3  -3  11   13.70    1.00
   4  -3  11   30.00    2.00
   5  -3  11    7.60    0.60
   5   2 -11    0.10    0.30
   4   2 -11    7.20    0.80
   4   2 -11    5.70    1.00
   3   2 -11   38.60    2.90
   3   2 -11   50.39    2.60
   2   2 -11   75.29    4.10
   2   2 -11   73.99    4.10
   1   2 -11    2.70    0.90
   1   2 -11    2.00    0.70
   0   2 -11   13.90    1.30
   0   2 -11   11.90    1.20
  -1   2 -11   -0.40    0.50
  -1   2 -11    0.60    0.50
   1  -2  11    0.10    0.50
  -2   2 -11    0.70    0.70
   2  -2  11    1.70    0.60
   3  -2  11    4.80    1.20
   3  -2  11    5.20    0.60
   4  -2  11   26.20    1.60
   5  -2  11    1.50    0.50
   5   1 -11    4.10    0.60
   4   1 -11   36.40    2.10
   3   1 -11    1.70    0.60
   3   1 -11    1.90    0.50
   2   1 -11  449.26   22.50
   1   1 -11  148.69    7.50
   1   1 -11  141.99    7.50
   0   1 -11   91.19    5.00
   0   1 -11   98.09    5.10
  -1   1 -11   40.10    3.00
   1  -1  11   46.40    2.50
   2  -1  11    2.10    0.50
   3  -1  11   16.20    1.60
   3  -1  11   16.20    1.20
   4  -1  11   -0.40    0.30
   5  -1  11   11.40    0.80
   5   0 -11    7.60    0.70
  -5   0  11    8.10    1.30
   4   0 -11   20.80    1.40
   3   0 -11   11.60    1.90
   3   0 -11   14.70    1.10
   2   0 -11  236.08   12.30
   2   0 -11  254.37   12.40
  -2   0  11  239.88   12.50
   1   0 -11   18.90    1.40
   1   0 -11   16.50    1.30
  -1   0  11   15.10    1.50
   0   0 -11   99.39    5.20
  -1   0 -11   42.10    2.40
   1   0  11   42.50    2.40
   1   0  11   40.10    2.50
   2   0  11    2.30    0.60
   2   0  11    2.30    0.50
   3   0  11   12.10    1.40
   3   0  11   14.50    1.20
   4   0  11    2.20    0.60
   5   0  11    3.00    0.50
   5  -1 -11   31.20    1.80
  -5   1  11   27.90    2.10
   4  -1 -11    5.00    0.70
   3  -1 -11   38.50    2.50
   2  -1 -11  107.59    5.40
  -2   1  11   97.79    5.60
   1  -1 -11 1943.91   96.29
   0  -1 -11    2.50    0.60
   0   1  11    2.90    0.80
   1   1  11   72.19    4.10
   1   1  11   77.19    4.10
   2   1  11    4.50    0.80
   2   1  11    6.20    0.90
   3   1  11   14.40    1.40
   3   1  11   11.40    1.00
   4   1  11    1.60    0.60
   5   1  11    4.80    0.60
   5  -2 -11    0.30    0.20
   4  -2 -11    6.40    0.70
   4  -2 -11    5.60    0.80
  -4   2  11    4.50    1.40
   3  -2 -11    0.20    0.30
   3  -2 -11    0.60    0.60
  -3   2  11    1.10    1.10
   2  -2 -11    0.40    0.60
  -2   2  11    0.70    0.90
   1  -2 -11    8.50    0.90
  -1   2  11    9.80    1.40
   0  -2 -11  108.49    5.70
   0   2  11  112.29    6.00
   1   2  11    0.80    0.50
   1   2  11    0.30    0.60
   2   2  11   66.59    3.80
   2   2  11   68.59    3.70
   3   2  11    6.30    1.20
   3   2  11    6.20    0.70
   4   2  11   18.20    1.20
   5   2  11   -0.30    0.30
   4  -3 -11    0.10    0.30
   4  -3 -11    0.50    0.40
   3  -3 -11    4.30    0.80
   3  -3 -11    4.30    0.60
   2  -3 -11    5.40    1.10
   2  -3 -11    4.50    0.80
  -2   3  11    3.30    1.00
   1  -3 -11   -0.20    0.30
  -1   3  11   -0.10    0.60
   0  -3 -11  562.34   29.00
   0   3  11  599.64   29.20
  -1  -3 -11    4.30    0.70
   1   3  11    3.90    0.90
   1   3  11    3.40    0.80
   2   3  11    0.70    0.50
   2   3  11    0.90    0.50
   2   3  11    0.70    0.50
   3   3  11    4.80    0.90
   3   3  11    8.00    0.80
   3   3  11    7.00    1.10
   4   3  11    2.00    0.50
   4  -4 -11    0.70    0.30
   4  -4 -11    0.10    0.30
   3  -4 -11   25.50    1.50
   3  -4 -11   25.90    1.50
   2  -4 -11   16.30    1.10
   2  -4 -11   12.80    1.00
  -2   4  11   16.10    2.10
   1  -4 -11    8.40    0.80
   1  -4 -11    7.90    0.90
   0  -4 -11   27.40    1.70
   0   4  11   28.40    2.00
  -1  -4 -11  119.09    5.90
   1   4  11  119.89    6.20
   1   4  11  105.79    6.00
  -2  -4 -11   12.90    0.90
   2   4  11   12.30    1.10
   2   4  11   14.20    1.20
  -3  -4 -11   20.00    1.20
   3   4  11   18.40    1.20
   3   4  11   17.30    1.50
  -4  -4 -11   24.50    1.30
   4   4  11   22.90    1.40
   3  -5 -11    9.60    0.70
   2  -5 -11    3.10    0.60
   2  -5 -11    3.00    0.50
   1  -5 -11    1.00    0.30
   1  -5 -11    1.20    0.30
  -1   5  11    1.60    0.70
   0  -5 -11    6.80    0.70
   0  -5 -11    6.00    0.70
   0   5  11    6.70    1.10
  -1  -5 -11   34.10    1.80
   1   5  11   28.10    2.00
  -2  -5 -11    2.40    0.50
   2   5  11    1.10    0.50
   2   5  11    2.30    0.80
  -3  -5 -11    1.30    0.40
   3   5  11    0.70    0.40
   1  -6 -11    0.10    0.30
   0  -6 -11    1.70    0.60
   0  -6 -11    2.80    0.70
   0   6  11    3.20    0.80
  -1  -6 -11   15.80    1.00
  -1  -6 -11   17.00    1.10
   1   6  11   18.00    1.20
   1   8 -12    0.40    0.30
   0   8 -12    0.20    0.30
  -1   8 -12   10.00    0.90
   1  -8  12   10.50    0.70
   2   7 -12    2.70    0.90
   1   7 -12    4.20    0.70
   1   7 -12    4.30    1.00
   0   7 -12    0.10    0.50
   0   7 -12    0.40    0.40
  -1   7 -12   -0.50    0.50
  -1   7 -12    0.60    0.40
  -2   7 -12   55.59    3.00
  -2   7 -12   55.79    3.10
   2  -7  12   56.89    3.00
   3  -7  12    0.80    0.20
   3   6 -12    4.90    1.20
   2   6 -12   -0.10    0.50
   2   6 -12    0.00    0.50
   1   6 -12    0.60    0.80
   1   6 -12    0.70    0.50
   0   6 -12    7.80    1.40
   0   6 -12    6.90    1.60
  -1   6 -12    2.30    0.90
  -2   6 -12    2.20    0.90
   3  -6  12   66.39    3.60
   4  -6  12    2.80    0.40
   4   5 -12    1.50    0.70
   3   5 -12    0.50    0.60
   2   5 -12    3.30    0.80
   2   5 -12    4.30    1.10
   1   5 -12   -0.20    0.50
   1   5 -12    0.40    0.50
   0   5 -12    0.60    0.50
   0   5 -12   -0.50    0.40
  -1   5 -12   10.70    1.10
  -1   5 -12   12.40    1.20
  -2   5 -12    0.40    0.60
  -2   5 -12    0.60    0.90
  -3   5 -12    6.90    1.00
   3  -5  12    7.20    0.70
   4  -5  12    3.00    0.40
   4   4 -12    4.80    1.10
   3   4 -12    1.20    0.50
   2   4 -12   15.90    1.40
   2   4 -12   12.50    1.20
   1   4 -12   13.00    1.30
   0   4 -12    3.50    1.00
   0   4 -12    4.10    1.00
  -1   4 -12   35.10    2.30
  -2   4 -12   -0.20    0.50
  -2   4 -12   -0.10    0.50
   2  -4  12    0.60    0.40
  -3   4 -12    0.90    0.60
   3  -4  12    2.30    0.60
   4  -4  12   47.00    2.50
   5  -4  12    9.40    0.70
   5   3 -12    7.90    0.80
   4   3 -12    0.10    0.40
   4   3 -12    0.90    0.70
   3   3 -12    5.70    0.90
   2   3 -12   65.99    4.10
   1   3 -12    6.80    1.20
   1   3 -12    8.00    1.20
   0   3 -12   98.19    5.20
   0   3 -12   95.59    5.10
  -1   3 -12   52.29    3.00
  -1   3 -12   53.59    3.10
   1  -3  12   50.09    2.90
  -2   3 -12   13.20    1.90
   2  -3  12   11.40    1.00
   3  -3  12   -0.20    0.30
   4  -3  12    3.60    0.50
   5  -3  12    1.60    0.40
   5   2 -12   -0.20    0.30
   4   2 -12  118.09    6.20
   4   2 -12  118.99    6.10
   3   2 -12   11.70    1.20
   3   2 -12   12.10    1.30
   2   2 -12   21.40    1.70
   2   2 -12   24.80    1.70
   1   2 -12    9.20    1.10
   0   2 -12  234.78   11.90
  -1   2 -12   11.50    1.40
   1  -2  12   10.70    1.00
   2  -2  12   26.60    1.60
   3  -2  12    6.40    1.10
   3  -2  12    7.60    0.70
   4  -2  12   22.70    1.40
   5  -2  12    0.40    0.30
   5   1 -12    0.40    0.30
   4   1 -12    0.50    0.40
   3   1 -12   70.89    3.90
   3   1 -12   69.99    3.80
   2   1 -12    0.20    0.50
   2   1 -12   -0.20    0.40
  -2  -1  12   -0.30    0.70
   1   1 -12  515.55   25.80
   0   1 -12  115.99    6.10
   0   1 -12  120.29    6.20
   2  -1  12   21.20    1.40
   2  -1  12   20.80    1.50
   3  -1  12    0.60    0.40
   3  -1  12    0.80    0.60
   4  -1  12    8.90    0.80
   5  -1  12    0.00    0.30
   5   0 -12    0.20    0.20
  -5   0  12    0.40    0.70
   4   0 -12    5.60    0.70
   3   0 -12   16.50    1.20
   2   0 -12   25.00    1.60
   2   0 -12   24.50    1.90
  -2   0  12   23.80    2.10
   1   0 -12  179.98    9.30
   1   0 -12  175.38    9.20
  -1   0  12  185.78    9.40
   0   0 -12  218.78   11.00
   0   0  12  216.78   11.20
  -1   0 -12    1.60    0.40
   1   0  12    0.80    0.60
   1   0  12    0.90    0.40
   2   0  12    3.10    0.70
   2   0  12    4.00    1.00
   3   0  12    0.90    0.50
   4   0  12    7.20    0.70
   5   0  12   29.20    1.60
   5  -1 -12   -0.10    0.20
   4  -1 -12    6.80    0.70
  -4   1  12    5.90    1.60
   3  -1 -12    1.10    0.30
   2  -1 -12  313.87   15.50
  -2   1  12  297.67   15.60
   1  -1 -12   24.80    1.60
  -1   1  12   26.70    1.90
   0  -1 -12  290.57   14.80
   0   1  12  300.17   15.10
  -1  -1 -12   19.00    1.30
   1   1  12   19.50    2.00
   1   1  12   21.10    1.50
   2   1  12    5.40    0.80
   2   1  12    5.70    0.90
   3   1  12   -0.20    0.60
   3   1  12    0.50    0.40
   4   1  12    0.60    0.30
   5   1  12   16.10    1.00
   5  -2 -12    2.70    0.40
   4  -2 -12    0.60    0.30
  -4   2  12    1.60    1.30
   3  -2 -12   11.40    1.40
   2  -2 -12   64.09    3.50
  -2   2  12   63.29    3.70
   1  -2 -12   39.00    2.20
  -1   2  12   38.60    2.50
   0  -2 -12  175.18    9.10
   0   2  12  183.18    9.50
  -1  -2 -12  171.88    8.90
   1   2  12  173.08    9.10
   1   2  12  179.98    9.00
   2   2  12   95.19    4.90
   2   2  12   87.69    4.90
   3   2  12    3.00    1.00
   3   2  12    2.10    0.60
   4   2  12    7.90    0.70
   4  -3 -12    6.10    0.60
   3  -3 -12   17.30    1.30
   3  -3 -12   15.20    1.10
   2  -3 -12   24.60    1.70
  -2   3  12   30.00    2.40
   1  -3 -12   15.80    1.20
  -1   3  12   17.90    1.60
   0  -3 -12   18.00    1.20
   0   3  12   17.10    1.50
  -1  -3 -12   54.29    3.00
   1   3  12   57.49    3.20
   1   3  12   55.09    3.20
  -2  -3 -12    0.30    0.30
   2   3  12    0.20    0.50
   2   3  12    1.00    0.50
  -3  -3 -12    0.50    0.20
   3   3  12    0.40    0.60
   3   3  12    1.50    0.50
  -4  -3 -12    1.80    0.40
   4   3  12    1.90    0.40
   3  -4 -12    2.90    0.50
   3  -4 -12    0.60    0.50
   2  -4 -12    2.20    0.70
   2  -4 -12    2.70    0.60
   1  -4 -12    0.00    0.40
   1  -4 -12    0.20    0.40
  -1   4  12    0.80    0.60
   0  -4 -12    4.80    0.60
   0  -4 -12    5.50    0.80
   0   4  12    5.60    1.00
  -1  -4 -12   67.59    3.60
   1   4  12   68.79    4.00
  -2  -4 -12   15.30    1.10
   2   4  12   12.50    1.10
   2   4  12   14.60    1.20
  -3  -4 -12    0.20    0.20
   3   4  12    0.50    0.40
   3   4  12   -0.30    0.60
   2  -5 -12    0.00    0.50
   2  -5 -12    0.00    0.30
   1  -5 -12    0.30    0.30
   1  -5 -12    0.60    0.30
   0  -5 -12    2.50    0.70
   0  -5 -12    1.50    0.50
   0   5  12    1.00    0.50
  -1  -5 -12   22.70    1.20
  -1  -5 -12   19.00    1.30
   1   5  12   20.60    1.40
  -2  -5 -12   20.90    1.20
   2   5  12   20.00    1.30
   1   7 -13    0.30    0.60
   1   7 -13    0.40    0.30
   0   7 -13    0.40    0.50
   0   7 -13    0.40    0.30
  -1   7 -13    0.30    0.40
  -1   7 -13   -0.70    0.60
   1  -7  13   -0.30    0.30
   2  -7  13    4.00    0.40
   3   6 -13   39.10    2.70
   2   6 -13    0.80    0.50
   2   6 -13   -0.10    0.50
   1   6 -13    0.00    0.50
   1   6 -13    0.60    0.40
   0   6 -13    1.00    0.40
   0   6 -13    1.00    0.50
  -1   6 -13    1.60    0.50
  -2   6 -13    2.30    0.90
   2  -6  13    2.90    0.50
  -3   6 -13    0.30    1.00
   3  -6  13    1.20    0.40
   3   5 -13   44.10    2.50
   2   5 -13   16.30    1.30
   2   5 -13   16.20    1.30
   1   5 -13    1.00    0.50
   1   5 -13    0.50    0.50
   0   5 -13   19.70    1.50
   0   5 -13   19.80    1.50
  -1   5 -13   30.70    1.90
  -1   5 -13   26.70    1.90
  -2   5 -13    4.80    1.00
   2  -5  13    5.10    0.70
  -3   5 -13    3.40    1.20
   3  -5  13    2.30    0.40
   4  -5  13    0.10    0.30
   4   4 -13   10.30    1.10
   3   4 -13  154.58    8.10
   2   4 -13   24.90    1.70
   1   4 -13    1.80    0.50
   1   4 -13    2.40    0.90
   0   4 -13    2.60    0.90
   0   4 -13    1.00    0.50
   0  -4  13    0.40    0.60
  -1   4 -13   49.40    2.80
  -1   4 -13   43.40    2.70
   1  -4  13   50.09    2.70
  -2   4 -13    3.50    1.00
   2  -4  13    2.00    0.60
  -3   4 -13    2.00    1.30
   4  -4  13   19.10    1.20
   4   3 -13   12.20    1.30
   3   3 -13    0.20    0.90
   2   3 -13  397.36   20.00
   1   3 -13    6.30    1.10
   0   3 -13   -0.20    0.50
   0   3 -13    0.50    0.50
   0  -3  13    0.50    0.60
  -1   3 -13    0.80    0.70
   1  -3  13    0.50    0.40
  -2   3 -13    0.40    0.70
   2  -3  13    0.10    0.40
   3  -3  13    3.60    0.50
   3  -3  13    2.70    1.00
   4  -3  13    8.90    0.70
   5  -3  13    1.00    0.30
   5   2 -13    0.10    0.30
   4   2 -13    0.40    0.30
   3   2 -13    3.30    1.00
   2   2 -13  216.18   11.00
   2   2 -13  216.28   11.10
   1   2 -13   10.70    1.20
   0   2 -13   25.70    1.90
  -1   2 -13   69.59    3.80
   1  -2  13   64.69    3.60
   2  -2  13   14.60    1.00
   3  -2  13   21.20    1.40
   4  -2  13    1.10    0.30
   5  -2  13   19.90    1.10
   5   1 -13    3.50    0.50
   4   1 -13    0.40    0.30
   3   1 -13   31.30    1.80
   3   1 -13   28.60    2.00
   2   1 -13    7.40    0.90
   2   1 -13    5.10    1.20
   1   1 -13 1370.36   67.39
   1   1 -13 1345.37   67.29
   0   1 -13   66.29    3.50
   0   1 -13   59.99    3.60
   2  -1  13    2.00    0.80
   2  -1  13    1.00    0.40
   3  -1  13   40.80    2.80
   3  -1  13   46.90    2.50
   4  -1  13    0.40    0.30
   5  -1  13   18.60    1.10
   5   0 -13    0.00    0.20
   4   0 -13    4.40    0.60
   3   0 -13    3.60    0.70
   2   0 -13   22.10    1.80
   2   0 -13   22.20    1.40
  -2   0  13   19.70    1.80
   1   0 -13    4.80    1.80
   1   0 -13    2.40    0.80
  -1   0  13    2.70    0.60
   0   0 -13   66.09    3.50
   0   0  13   66.69    3.80
  -1   0 -13    0.10    0.40
   1   0  13    0.10    0.40
   1   0  13    0.50    0.60
  -2   0 -13  169.78    8.60
   2   0  13  169.28    8.80
   2   0  13  170.58    8.70
   3   0  13    0.50    0.40
   3   0  13    0.10    0.50
   4   0  13    5.50    0.60
   5   0  13    0.20    0.30
   4  -1 -13    1.40    0.50
  -4   1  13    1.20    1.00
   3  -1 -13    9.30    0.80
   2  -1 -13   22.70    1.70
  -2   1  13   20.70    1.90
   1  -1 -13   35.40    2.10
  -1   1  13   35.80    2.30
   0  -1 -13  176.38    9.10
   0   1  13  184.08    9.40
  -1  -1 -13    0.40    0.30
   1   1  13    0.50    0.40
  -2  -1 -13    5.10    0.70
   2   1  13    4.60    0.90
   2   1  13    5.20    0.80
  -3  -1 -13   14.50    1.00
   3   1  13   14.80    1.00
   3   1  13   11.40    1.30
   4   1  13    2.10    0.40
   4  -2 -13    5.50    0.60
   3  -2 -13    0.60    0.30
   2  -2 -13    0.70    0.50
  -2   2  13   -1.00    0.80
   1  -2 -13    2.30    0.60
  -1   2  13    3.70    1.10
   0  -2 -13   45.00    2.50
   0   2  13   45.70    2.80
  -1  -2 -13   17.10    1.10
   1   2  13   14.50    1.50
   1   2  13   17.20    1.50
  -2  -2 -13    0.20    0.30
   2   2  13   -0.50    0.50
   2   2  13    0.20    0.50
  -3  -2 -13   33.80    1.90
   3   2  13   34.00    2.00
   3   2  13   33.30    2.10
  -4  -2 -13   31.90    1.70
   4   2  13   32.50    1.80
   4  -3 -13    1.50    0.50
   3  -3 -13    0.60    0.30
   2  -3 -13    5.90    1.00
   1  -3 -13    1.80    0.60
  -1   3  13    1.10    0.60
   0  -3 -13    1.60    0.60
   0   3  13    1.50    0.50
  -1  -3 -13    2.50    0.50
   1   3  13    2.40    0.80
  -2  -3 -13    6.20    0.60
   2   3  13    8.40    0.90
   2   3  13    6.80    0.80
  -3  -3 -13   29.40    1.60
   3   3  13   28.70    1.70
   3  -4 -13    0.10    0.30
   2  -4 -13    0.00    0.40
   1  -4 -13   -0.10    0.20
  -1   4  13    0.00    0.60
   0  -4 -13    0.60    0.30
   0   4  13    0.00    0.50
  -1  -4 -13   10.40    0.80
   1   4  13   10.50    1.00
  -2  -4 -13    0.20    0.30
   2   4  13    1.00    0.60
   2   4  13    0.10    0.40
   1  -5 -13    0.20    0.30
   0  -5 -13    3.40    0.50
   0   5  13    3.00    0.80
  -1  -5 -13    0.30    0.20
   1   5  13    0.10    0.40
   0   7 -14    0.10    0.30
   0   7 -14    0.50    0.50
   1  -7  14    2.90    0.50
   2   6 -14    3.20    1.00
   1   6 -14    0.20    0.40
   1   6 -14    0.20    0.50
   0   6 -14    0.70    0.70
   0   6 -14    0.60    0.40
   0  -6  14    0.20    0.50
  -1   6 -14    1.60    0.60
  -1   6 -14    1.00    0.40
   1  -6  14    1.60    0.50
  -2   6 -14    3.90    1.10
   3  -6  14   11.20    0.70
   3   5 -14    7.30    1.10
   2   5 -14  101.49    5.30
   1   5 -14   12.10    1.10
   1   5 -14   11.90    1.20
   0   5 -14   32.50    2.10
   0   5 -14   35.40    2.30
   0  -5  14   34.80    2.00
  -1   5 -14   19.20    1.40
  -1   5 -14   18.10    1.40
   1  -5  14   19.10    1.20
  -2   5 -14   -0.10    0.60
   2  -5  14    0.00    0.30
   3  -5  14   11.50    0.80
   3   4 -14    6.40    1.30
   2   4 -14   63.79    3.50
   1   4 -14    0.40    0.60
   0   4 -14   32.10    2.00
   0  -4  14   31.90    2.00
  -1   4 -14    9.80    1.10
   1  -4  14    8.00    0.80
  -2   4 -14    0.70    0.70
   2  -4  14    1.40    0.50
   3  -4  14    0.70    0.30
   3  -4  14    0.10    0.50
   4  -4  14   46.60    2.50
   3   3 -14    3.40    1.20
   2   3 -14   20.50    1.80
   1   3 -14  346.27   17.50
   0   3 -14  304.17   15.40
   1  -3  14    5.20    0.70
   2  -3  14    9.80    0.80
   3  -3  14   17.10    1.30
   3  -3  14   15.60    1.10
   4  -3  14    4.60    0.50
   4   2 -14   -0.60    0.40
   3   2 -14    2.20    0.50
   3   2 -14    3.40    1.00
   2   2 -14    5.90    1.00
   1   2 -14   85.89    4.60
   0   2 -14   98.09    5.30
   1  -2  14   48.10    2.70
   2  -2  14    5.60    0.90
   2  -2  14    6.80    0.70
   3  -2  14   -0.70    0.60
   3  -2  14    0.30    0.30
   4  -2  14    2.70    0.50
   4   1 -14    0.30    0.30
   3   1 -14    3.60    1.20
   3   1 -14    2.60    0.70
   2   1 -14   15.20    1.50
   2   1 -14   14.70    1.20
  -2  -1  14   15.60    1.50
   1   1 -14   41.40    2.50
   1   1 -14   41.60    2.70
  -1  -1  14   47.90    2.70
   0   1 -14   55.19    3.40
   0  -1  14   63.49    3.50
   1  -1  14   41.60    2.50
   1  -1  14   42.00    2.40
   2  -1  14    4.40    0.70
   2  -1  14    5.10    0.90
   3  -1  14    2.90    0.50
   3  -1  14    2.80    0.80
   4  -1  14    6.60    0.60
   4   0 -14    6.30    0.60
  -4   0  14    4.10    1.70
   3   0 -14    2.70    0.60
   2   0 -14   15.40    1.10
  -2   0  14   15.20    1.50
   1   0 -14   35.20    2.20
  -1   0  14   39.50    2.40
   0   0 -14  159.28    8.20
   0   0  14  163.38    8.60
  -1   0 -14    9.80    0.90
   1   0  14    9.50    1.10
   1   0  14    9.10    1.10
  -2   0 -14   59.29    3.40
   2   0  14   62.09    3.50
   2   0  14   65.89    3.40
   3   0  14   14.00    1.00
   3   0  14   14.30    1.20
   4   0  14   12.50    0.80
   4  -1 -14    7.40    0.80
   3  -1 -14   -0.10    0.30
  -2   1  14   -0.60    0.80
   1  -1 -14    4.20    0.70
  -1   1  14    6.20    1.10
   0  -1 -14   35.20    2.10
   0   1  14   39.50    2.40
  -1  -1 -14    2.10    0.60
   1   1  14    3.00    0.90
   1   1  14    2.30    0.90
  -2  -1 -14    0.10    0.30
   2   1  14   -0.10    0.40
   2   1  14    0.10    0.40
  -3  -1 -14    0.80    0.30
   3   1  14    0.30    0.30
   3   1  14    0.50    0.50
   4   1  14    0.10    0.30
   4  -2 -14    0.00    0.20
   2  -2 -14    0.60    0.40
  -2   2  14   -0.60    0.90
   1  -2 -14    0.10    0.30
  -1   2  14   -0.70    0.50
   0  -2 -14    3.90    0.80
  -1  -2 -14   31.20    1.80
   1   2  14   32.00    2.00
  -2  -2 -14   -0.40    0.20
   2   2  14    0.00    0.50
  -3  -2 -14    0.10    0.20
   3   2  14    0.10    0.40
   3   2  14    0.50    0.80
   3  -3 -14   15.20    1.10
   2  -3 -14    0.50    0.30
   1  -3 -14   12.70    0.90
  -1   3  14   13.30    1.30
   0  -3 -14    3.80    0.60
   0   3  14    2.90    0.90
  -1  -3 -14    8.90    0.70
   1   3  14    8.40    0.90
  -2  -3 -14    1.30    0.30
   2   3  14    1.70    0.70
   2   3  14    1.40    0.60
  -3  -3 -14   14.20    0.90
   2  -4 -14    2.90    0.40
   1  -4 -14   -0.30    0.20
  -1   4  14    0.20    0.60
   0  -4 -14    0.20    0.20
   0   4  14    0.30    0.40
  -1  -4 -14   -0.10    0.20
   1   4  14    0.20    0.40
   2   4  14    2.20    0.70
   1   6 -15    2.40    0.80
   0   6 -15    2.90    0.90
  -1   6 -15   35.80    2.20
   1  -6  15   37.90    2.10
   2  -6  15    2.50    0.40
   2   5 -15   65.89    3.50
   1   5 -15    5.10    0.90
   0   5 -15   54.39    3.10
  -1   5 -15    6.40    1.00
   1  -5  15    5.70    0.60
   3  -5  15   -0.30    0.30
   3   4 -15    3.40    1.00
   2   4 -15   17.10    1.30
   1   4 -15    5.00    0.90
   0   4 -15    3.50    1.00
  -1   4 -15   96.89    4.90
   1  -4  15   88.59    4.80
   2  -4  15    0.60    0.30
   3  -4  15    4.20    0.50
   3   3 -15    1.20    0.50
   2   3 -15    2.60    0.80
  -2  -3  15    2.40    0.90
   1   3 -15  112.09    5.90
   0   3 -15    2.60    0.70
  -1   3 -15   20.00    1.90
   1  -3  15   15.50    1.20
   2  -3  15    0.00    0.40
   2  -3  15    0.30    0.30
   3  -3  15   17.40    1.10
   3  -3  15   16.60    1.30
   4  -3  15    5.00    0.50
   3   2 -15    1.60    0.60
   2   2 -15    4.40    1.10
  -2  -2  15    3.20    1.10
   1   2 -15    1.50    0.60
  -1  -2  15    1.10    0.50
   0   2 -15    9.50    1.70
   1  -2  15   16.20    1.30
   1  -2  15   12.70    1.30
   2  -2  15   96.79    5.10
   2  -2  15  101.09    5.30
   3  -2  15    1.80    0.50
   4  -2  15    2.10    0.50
   4   1 -15    0.00    0.30
   3   1 -15    9.40    0.80
   2   1 -15    1.30    0.40
   2   1 -15    1.70    0.80
  -2  -1  15    0.70    0.60
   1   1 -15    1.50    1.50
  -1  -1  15    0.50    0.50
   0  -1  15    1.70    0.50
   1  -1  15   21.70    1.50
   1  -1  15   17.50    2.20
   2  -1  15    9.60    1.00
   2  -1  15    9.10    0.90
   3  -1  15    3.90    0.60
   3  -1  15    2.70    0.90
   4  -1  15    0.80    0.40
   4   0 -15    0.10    0.20
   3   0 -15    0.50    0.30
   2   0 -15    0.40    0.30
  -2   0  15    1.20    0.70
   1   0 -15    2.50    0.80
  -1   0  15    1.50    0.60
   0   0  15    2.60    0.80
  -1   0 -15    2.70    0.80
   1   0  15    3.90    0.80
   2   0  15    9.00    0.90
   2   0  15   11.50    1.00
   3   0  15    6.40    0.60
   3   0  15    5.40    1.00
   3  -1 -15    1.20    0.50
   2  -1 -15    7.30    0.70
  -2   1  15    6.60    1.50
   1  -1 -15   15.80    1.10
  -1   1  15   16.70    1.40
   0  -1 -15   17.50    1.20
   0   1  15   19.40    1.50
  -1  -1 -15    1.10    0.30
   1   1  15    2.20    0.70
  -2  -1 -15   17.80    1.20
   2   1  15   19.40    1.30
   2   1  15   18.90    1.30
   3   1  15   22.40    1.30
   3  -2 -15    5.70    0.70
   2  -2 -15   -0.20    0.30
   1  -2 -15    0.00    0.30
  -1   2  15   -0.10    0.50
   0  -2 -15    3.70    0.50
   0   2  15    2.10    0.80
  -1  -2 -15    0.30    0.20
   1   2  15   -0.20    0.40
  -2  -2 -15    4.60    0.50
   2   2  15    4.40    0.70
  -3  -2 -15    0.20    0.30
   3   2  15   -0.10    0.40
  -1   3  15    0.80    0.80
   0  -3 -15    8.50    0.70
   0   3  15    9.00    0.90
  -1  -3 -15    7.40    0.60
   1   3  15    7.00    0.90
   2   3  15    0.80    0.40
   2   5 -16   11.40    1.10
  -2  -5  16    9.20    1.00
   1   5 -16   23.00    1.50
   0   5 -16   59.89    3.30
  -1   5 -16    8.30    1.30
   1  -5  16    6.60    0.70
   2  -5  16    4.00    0.70
   2  -5  16    3.90    0.50
   2   4 -16    4.50    0.90
  -2  -4  16    4.80    0.90
   1   4 -16    5.10    1.00
   0   4 -16    8.20    1.10
  -1   4 -16   10.60    1.60
   1  -4  16   10.70    0.90
   2  -4  16    7.90    0.70
   2  -4  16    9.40    0.80
   3  -4  16    0.00    0.30
   2   3 -16   -0.10    0.60
   1   3 -16    3.10    1.10
   0   3 -16    0.50    0.80
   1  -3  16    0.90    0.40
   1  -3  16   -0.40    0.50
   2  -3  16    1.80    0.60
   2  -3  16    0.70    0.40
   3  -3  16    1.90    0.40
   2   2 -16   -0.80    0.70
  -2  -2  16    0.20    0.50
  -1  -2  16    0.20    0.40
   0  -2  16   13.50    1.20
   1  -2  16    0.40    0.30
   2  -2  16    3.80    0.80
   2  -2  16    3.70    0.60
   3  -2  16    2.00    0.40
   3  -2  16    0.40    0.50
   3   1 -16    7.40    0.70
   2   1 -16    6.80    0.90
  -2  -1  16    8.30    1.20
  -1  -1  16   -0.20    0.40
   0  -1  16    4.90    0.90
   1  -1  16    0.30    0.40
   2  -1  16    2.10    0.60
   2  -1  16    3.10    0.60
   3  -1  16    0.00    0.30
   3  -1  16    0.00    0.50
   3   0 -16   -0.10    0.30
   2   0 -16    4.80    0.70
   1   0 -16    4.60    0.70
  -1   0  16    2.50    0.80
   0   0 -16    5.30    0.80
   0   0  16    7.10    0.80
   1   0  16    0.00    0.30
   2   0  16   -0.40    0.40
   3   0  16    0.30    0.40
   3   0  16    0.00    0.50
   3  -1 -16   49.80    2.60
   2  -1 -16    0.10    0.20
   1  -1 -16    5.50    0.60
  -1   1  16    6.60    1.00
   0  -1 -16    3.90    0.60
   0   1  16    2.50    0.80
  -1  -1 -16    6.80    0.70
   1   1  16    8.20    0.90
  -2  -1 -16    0.10    0.40
   2  -2 -16    6.20    0.60
   1  -2 -16    0.00    0.20
   0  -2 -16    3.00    0.50
   0   2  16    1.90    0.70
  -1  -2 -16    8.60    0.70
   1   2  16    7.30    0.80
  -2  -2 -16    0.70    0.30
   2   2  16    1.80    0.70
   1  -3 -16   14.60    0.90
   0  -3 -16    9.40    0.60
  -1  -5  17    1.90    0.50
   1  -5  17    0.70    0.30
   1   4 -17   -0.20    0.60
  -1  -4  17    0.10    0.30
   0  -4  17    1.10    0.30
   1  -4  17    9.20    0.80
   2  -4  17    2.50    0.60
   1   3 -17   17.40    1.90
  -1  -3  17   19.90    1.30
   0  -3  17    0.70    0.30
   1  -3  17    6.00    0.70
   2  -3  17   -0.10    0.40
   2  -3  17   -0.10    0.40
  -1  -2  17    0.20    0.40
   0  -2  17    0.10    0.30
   1  -2  17    0.60    0.40
   2  -2  17    1.40    0.60
   2  -2  17    0.40    0.50
   3  -2  17    0.10    0.40
  -1  -1  17    0.60    0.40
   0  -1  17   14.00    1.10
   1  -1  17    0.30    0.30
   2  -1  17    0.50    0.30
   2   0 -17    0.80    0.30
   1   0 -17    0.40    0.40
  -1   0  17    0.00    0.40
   0   0  17    3.70    0.70
   1   0  17    1.00    0.30
   2  -1 -17   14.60    0.90
   1  -1 -17    0.50    0.30
  -1   1  17    0.60    0.40
   0  -1 -17   11.60    0.80
   0   1  17   10.20    0.90
   1   1  17    0.40    0.30
   2   1  17    3.10    0.60
   1  -2 -17   -0.20    0.20
   0  -2 -17   10.30    0.70
  -1  -4  18    3.90    0.70
   0  -4  18    0.10    0.30
   1  -4  18    0.40    0.30
  -1  -3  18   14.10    1.00
   0  -3  18   13.20    1.00
   1  -3  18    1.20    0.40
  -1  -2  18   10.60    0.90
   0  -2  18   23.10    1.40
   1  -2  18    0.60    0.30
   2  -2  18    0.20    0.30
  -1  -1  18    2.80    0.70
   0  -1  18   14.70    1.10
   1  -1  18   13.50    1.00
   2  -1  18   -0.10    0.40
  -1   0  18    0.10    0.40
   0   0  18   23.60    1.40
   1   0  18    4.10    0.60
   0   0   0    0.00    0.00
_computing_structure_solution     'SHELXT 2014/5 (Sheldrick, 2014)'
;
_shelx_hkl_checksum     39896
_shelx_res_file
;
TITL JTM1250_0m_a.res in P-1
    JTM1250_0m_a.res
    created by SHELXL-2018/1 at 09:34:03 on 14-May-2020
REM Old TITL JTM1250_0m in P-1
REM SHELXT solution in P-1
REM R1 0.155,  Rweak 0.004,  Alpha 0.072,  Orientation as input
REM Formula found by SHELXT:  C17 N O
CELL  1.54178   5.8686   7.4955  15.2792  102.195   90.649   90.454
ZERR    2.000   0.0002   0.0003   0.0005    0.002    0.002    0.002
LATT  1
SFAC C H N O
UNIT 34 26 2 2
TEMP 23
SIZE 0.218 0.267 0.277
L.S. 5
BOND $H
LIST 4
CONF
ACTA 136
MPLA C1 > C6
MPLA C10 > C15
FMAP 2
PLAN 5
WGHT    0.106900    0.096700
EXTI    0.045249
FVAR       1.51051
O1    4   -0.228254    0.778005    0.539006    11.00000    0.04895    0.10592 =
         0.07251    0.00415   -0.00608   -0.00316
N1    3    0.760703    0.345133    0.044552    11.00000    0.08880    0.10078 =
         0.06616    0.01411    0.01071    0.00735
C1    1    0.242015    0.615051    0.326926    11.00000    0.04923    0.04928 =
         0.05709    0.01214   -0.00438   -0.00901
C2    1    0.165201    0.611332    0.239900    11.00000    0.05058    0.06462 =
         0.06139    0.01948   -0.00778   -0.00321
AFIX  43
H2    2    0.022952    0.658976    0.231111    11.00000   -1.20000
AFIX   0
C3    1    0.294454    0.539025    0.166806    11.00000    0.05956    0.07197 =
         0.05449    0.01902   -0.00903   -0.01048
AFIX  43
H3    2    0.240243    0.537500    0.109219    11.00000   -1.20000
AFIX   0
C4    1    0.507053    0.468222    0.179926    11.00000    0.05596    0.05335 =
         0.05577    0.01152   -0.00108   -0.00856
C5    1    0.587332    0.469540    0.266417    11.00000    0.04888    0.05914 =
         0.05930    0.01390   -0.00437   -0.00335
AFIX  43
H5    2    0.729197    0.421032    0.274983    11.00000   -1.20000
AFIX   0
C6    1    0.456218    0.542674    0.338824    11.00000    0.05432    0.06189 =
         0.05154    0.01322   -0.00844   -0.00457
AFIX  43
H6    2    0.510499    0.544070    0.396389    11.00000   -1.20000
AFIX   0
C7    1    0.093218    0.688983    0.401882    11.00000    0.04990    0.05560 =
         0.06367    0.01197   -0.00522   -0.00268
AFIX  43
H7    2   -0.057548    0.708491    0.387342    11.00000   -1.20000
AFIX   0
C8    1    0.149035    0.731157    0.487943    11.00000    0.05026    0.06957 =
         0.06057    0.01088   -0.00279    0.00194
AFIX  43
H8    2    0.299879    0.721005    0.505402    11.00000   -1.20000
AFIX   0
C9    1   -0.025243    0.794592    0.557385    11.00000    0.04764    0.06094 =
         0.06418    0.01054   -0.00322    0.00080
C10   1    0.054080    0.875044    0.649738    11.00000    0.04425    0.05077 =
         0.06040    0.01093    0.00039    0.00192
C11   1    0.269169    0.957048    0.668340    11.00000    0.04497    0.05928 =
         0.06722    0.01052    0.00498   -0.00293
AFIX  43
H11   2    0.369553    0.959948    0.621986    11.00000   -1.20000
AFIX   0
C12   1    0.332211    1.033686    0.755638    11.00000    0.04573    0.05776 =
         0.07584    0.00554   -0.00417   -0.00423
AFIX  43
H12   2    0.474772    1.089423    0.766886    11.00000   -1.20000
AFIX   0
C13   1    0.190183    1.030183    0.826812    11.00000    0.05757    0.05236 =
         0.06428    0.00818   -0.00462    0.00187
C14   1   -0.023309    0.945785    0.807432    11.00000    0.05684    0.06266 =
         0.06328    0.01065    0.00733   -0.00389
AFIX  43
H14   2   -0.121386    0.939348    0.854076    11.00000   -1.20000
AFIX   0
C15   1   -0.090907    0.872268    0.720909    11.00000    0.04374    0.05828 =
         0.06854    0.00991    0.00255   -0.00442
AFIX  43
H15   2   -0.235381    0.819966    0.709725    11.00000   -1.20000
AFIX   0
C16   1    0.259713    1.113516    0.921680    11.00000    0.08804    0.07693 =
         0.06907    0.00080   -0.01061   -0.00312
AFIX 137
H16A  2    0.405925    1.172112    0.922209    11.00000   -1.50000
H16B  2    0.268634    1.019697    0.955689    11.00000   -1.50000
H16C  2    0.149003    1.201979    0.947754    11.00000   -1.50000
AFIX   0
C17   1    0.648368    0.397740    0.104344    11.00000    0.06939    0.06777 =
         0.05716    0.01350   -0.00259   -0.00502
HKLF 4
REM  JTM1250_0m_a.res in P-1
REM R1 =  0.0593 for    2010 Fo > 4sig(Fo)  and  0.0669 for all    2432 data
REM    174 parameters refined using      0 restraints
END
WGHT      0.1069      0.0967
REM Highest difference peak  0.213,  deepest hole -0.204,  1-sigma level  0.048
Q1    1   0.1931  0.5671  0.2780  11.00000  0.05    0.21
Q2    1  -0.0861  0.9751  0.7625  11.00000  0.05    0.17
Q3    1   0.5467  0.4721  0.2148  11.00000  0.05    0.17
Q4    1   0.1545  0.5876  0.4350  11.00000  0.05    0.16
Q5    1   0.3176  0.9352  0.7211  11.00000  0.05    0.16
;
_shelx_res_checksum     85384
