# Supplementary material for: 4-[(E)-3-(4-Methyl­phen­yl)-3-oxoprop-1-en-1-yl]benzo­nitrile
Source: IUCrdata. 2020 Jun 26;5(Pt 6):x200800. doi: 10.1107/S2414314620008007 (PMC9462230; doi:10.1107/S2414314620008007)
Supplement: Supplementary file 2 [file x-05-x200800-Isup3.hkl]

data_I                                                                          
_shelx_title ' JTM1250_0m_a.res in P-1'                                         
_shelx_refln_list_code          4                                               
_shelx_F_calc_maximum       93.31                                               
_exptl_crystal_F_000       260.00                                               
_reflns_d_resolution_high  0.8089                                               
                                                                                
loop_                                                                           
 _space_group_symop_operation_xyz                                               
 'x, y, z'                                                                      
 '-x, -y, -z'                                                                   
                                                                                
_cell_length_a     5.8686                                                       
_cell_length_b     7.4955                                                       
_cell_length_c    15.2792                                                       
_cell_angle_alpha 102.195                                                       
_cell_angle_beta   90.649                                                       
_cell_angle_gamma  90.454                                                       
                                                                                
_shelx_F_squared_multiplier     1.000                                           
                                                                                
loop_                                                                           
 _refln_index_h                                                                 
 _refln_index_k                                                                 
 _refln_index_l                                                                 
 _refln_F_squared_calc                                                          
 _refln_F_squared_meas                                                          
 _refln_F_squared_sigma                                                         
 _refln_observed_status                                                         
   1   0   0        400.98        447.15        22.20 o                         
   2   0   0        462.45        560.35        27.98 o                         
   3   0   0          1.76          3.11         0.96 o                         
   4   0   0        150.61        166.72         4.81 o                         
   5   0   0          0.74          0.44         0.11 o                         
   6   0   0          2.42          2.59         0.31 o                         
   7   0   0          0.47          0.47         0.09 o                         
  -7   1   0          0.70          1.05         0.18 o                         
  -6   1   0          6.95          6.26         0.41 o                         
  -5   1   0         13.27         14.45         0.52 o                         
  -4   1   0          4.50          3.69         0.28 o                         
  -3   1   0         75.92         80.75         3.23 o                         
  -2   1   0         46.55         39.99         2.21 o                         
  -1   1   0        767.83        716.12        35.49 o                         
   1   1   0       3753.38       3967.24       196.17 o                         
   2   1   0          5.50          4.17         0.53 o                         
   3   1   0        314.96        402.04        20.26 o                         
   4   1   0          0.16         -0.04         0.10 o                         
   5   1   0          4.84          5.27         0.37 o                         
   6   1   0          5.89          5.35         0.57 o                         
   7   1   0          0.99          0.51         0.22 o                         
  -7   2   0          0.04         -0.04         0.09 o                         
  -6   2   0          2.14          2.53         0.21 o                         
  -5   2   0          0.62          0.68         0.16 o                         
  -4   2   0          0.23          0.18         0.13 o                         
  -3   2   0          1.15          0.21         0.15 o                         
  -2   2   0         64.90         70.57         4.19 o                         
   1   2   0       8707.40       8754.70       432.74 o                         
   2   2   0          4.95          7.89         0.75 o                         
   3   2   0         49.58         51.80         3.13 o                         
   4   2   0         23.78         28.15         1.06 o                         
   5   2   0         13.65         18.01         0.71 o                         
   6   2   0          4.68          5.18         0.28 o                         
   7   2   0          1.86          1.76         0.14 o                         
  -6   3   0          0.11          0.83         0.44 o                         
  -5   3   0         20.79         22.16         0.93 o                         
  -4   3   0          1.14          1.60         0.29 o                         
  -3   3   0         28.02         29.46         1.13 o                         
  -2   3   0         80.91         74.24         3.76 o                         
  -1   3   0         15.62         24.06         1.32 o                         
   1   3   0        692.18        722.49        25.36 o                         
   2   3   0        741.05        904.63        45.05 o                         
   3   3   0         24.68         29.76         0.92 o                         
   4   3   0         36.66         47.19         1.69 o                         
   5   3   0         41.36         43.99         1.65 o                         
   6   3   0          6.67          5.81         0.31 o                         
  -6   4   0          4.77          4.41         0.27 o                         
  -5   4   0          0.18          0.10         0.15 o                         
  -4   4   0          1.41          1.38         0.44 o                         
  -3   4   0          0.06          0.15         0.16 o                         
  -2   4   0         48.63         47.32         1.73 o                         
  -1   4   0         58.04         54.23         2.82 o                         
   0   4   0          5.43          2.19         0.61 o                         
   2   4   0        151.77        158.65         4.59 o                         
   3   4   0         22.16         23.96         0.77 o                         
   4   4   0         12.43         13.18         0.47 o                         
   5   4   0          4.89          5.48         0.28 o                         
   6   4   0          8.55          8.29         0.34 o                         
  -5   5   0         11.24         12.06         0.68 o                         
  -4   5   0         10.46         11.56         0.70 o                         
  -3   5   0          0.49          1.06         0.39 o                         
  -2   5   0          8.98          9.20         0.39 o                         
  -1   5   0          0.55          1.96         0.37 o                         
   0   5   0          0.51          0.43         0.13 o                         
   1   5   0          1.71          2.16         0.26 o                         
   2   5   0        182.58        181.18         4.55 o                         
   3   5   0         15.06         17.02         0.58 o                         
   4   5   0          0.37          0.37         0.10 o                         
   5   5   0         22.77         20.92         0.78 o                         
   6   5   0          3.74          3.49         0.19 o                         
  -5   6   0          0.15          0.15         0.12 o                         
  -4   6   0          0.06          0.14         0.31 o                         
  -3   6   0         24.94         25.38         1.02 o                         
  -2   6   0          2.54          3.29         0.36 o                         
  -1   6   0          0.97          1.51         0.40 o                         
   0   6   0          0.25          0.28         0.16 o                         
   1   6   0          6.59          6.83         0.34 o                         
   2   6   0          6.37          6.83         0.34 o                         
   3   6   0         32.70         33.57         1.06 o                         
   4   6   0          0.31          0.15         0.10 o                         
   5   6   0          3.38          3.38         0.26 o                         
  -4   7   0          5.99          6.23         0.44 o                         
  -3   7   0          2.86          3.69         0.42 o                         
  -2   7   0          6.94          7.76         0.60 o                         
  -1   7   0          2.35          2.36         0.36 o                         
   0   7   0          0.00         -0.17         0.20 o                         
   1   7   0          0.23         -0.06         0.14 o                         
   2   7   0          2.23          2.28         0.25 o                         
   3   7   0          0.01         -0.13         0.13 o                         
   4   7   0          6.63          5.46         0.31 o                         
  -2   8   0          8.26          6.14         0.79 o                         
  -1   8   0          0.45          0.24         0.17 o                         
   0   8   0          1.20          0.83         0.21 o                         
   1   8   0          0.49          0.35         0.26 o                         
   2   8   0          0.02          0.12         0.18 o                         
   3   8   0          6.07          5.70         0.44 o                         
   0   9   0          0.10         -0.02         0.14 o                         
  -1  -9   1          0.76          0.37         0.12 o                         
   0  -9   1          0.10         -0.02         0.14 o                         
   1  -9   1          0.26          0.11         0.18 o                         
  -3  -8   1          1.48          0.96         0.22 o                         
  -2  -8   1          0.72          1.05         0.35 o                         
  -1  -8   1          0.57          0.02         0.15 o                         
   0  -8   1          2.96          2.89         0.24 o                         
   1  -8   1          0.82          0.68         0.19 o                         
   2  -8   1          1.74          2.92         0.46 o                         
  -4  -7   1         15.12         13.09         0.54 o                         
  -3  -7   1          2.89          2.01         0.23 o                         
  -2  -7   1          1.14          1.47         0.48 o                         
  -1  -7   1          4.51          3.83         0.35 o                         
   0  -7   1          0.27          0.22         0.53 o                         
   1  -7   1          2.15          2.48         0.28 o                         
   2  -7   1          1.33          1.90         0.25 o                         
   3  -7   1          0.14         -0.05         0.20 o                         
   4  -7   1          8.99          7.02         0.75 o                         
  -5  -6   1          0.10          0.04         0.13 o                         
  -4  -6   1         27.14         27.05         0.84 o                         
  -3  -6   1         22.16         20.77         0.71 o                         
  -2  -6   1          1.74          1.64         0.24 o                         
  -1  -6   1          0.00          0.28         0.20 o                         
   0  -6   1          6.13          8.56         0.77 o                         
   1  -6   1          0.63          0.54         0.20 o                         
   2  -6   1         12.75         13.35         0.58 o                         
   3  -6   1          4.80          5.83         0.34 o                         
   4  -6   1          1.04          1.13         0.26 o                         
   5  -6   1          0.49          0.06         0.20 o                         
  -6  -5   1          1.85          1.26         0.15 o                         
  -5  -5   1         13.08         11.94         0.50 o                         
  -4  -5   1         13.31         14.74         1.19 o                         
  -3  -5   1         16.84         19.27         0.59 o                         
  -2  -5   1         29.12         28.04         0.90 o                         
  -1  -5   1          1.86          2.94         0.27 o                         
   0  -5   1          0.29          0.54         0.15 o                         
   1  -5   1          4.13          3.77         0.53 o                         
   2  -5   1         14.02         17.40         0.57 o                         
   3  -5   1          0.02          2.63         0.75 o                         
   4  -5   1          7.45          9.03         0.72 o                         
   5  -5   1          6.76          7.50         0.40 o                         
  -6  -4   1          1.09          0.86         0.12 o                         
  -5  -4   1          0.38          0.42         0.18 o                         
  -4  -4   1         16.81         15.85         0.64 o                         
  -3  -4   1          3.92          4.26         0.37 o                         
  -2  -4   1         11.91         13.42         0.60 o                         
   0  -4   1        183.05        146.70         7.33 o                         
   1  -4   1        440.62        473.44        23.51 o                         
   2  -4   1        133.58        120.65         6.08 o                         
   3  -4   1          3.83          4.47         0.48 o                         
   4  -4   1          7.34          6.74         0.41 o                         
   5  -4   1          7.04          9.04         0.45 o                         
   6  -4   1          0.51          0.63         0.22 o                         
  -6  -3   1          3.06          3.06         0.25 o                         
  -5  -3   1          6.13          6.17         0.32 o                         
  -4  -3   1          1.50          1.63         0.22 o                         
  -3  -3   1        344.63        378.58        14.97 o                         
  -2  -3   1        399.55        442.35        43.26 o                         
  -1  -3   1         23.15         47.64         1.80 o                         
   1  -3   1        644.99        601.29        29.81 o                         
   2  -3   1        143.33        148.04         7.44 o                         
   3  -3   1         19.58         17.78         1.82 o                         
   4  -3   1          8.96          9.57         0.50 o                         
   5  -3   1         55.21         53.36         4.91 o                         
   6  -3   1          0.45          0.39         0.13 o                         
  -7  -2   1          0.04          0.07         0.06 o                         
  -6  -2   1          8.02          9.43         0.40 o                         
  -5  -2   1          0.40          0.56         0.13 o                         
  -4  -2   1          6.26          6.17         0.34 o                         
  -3  -2   1          3.00          2.99         0.60 o                         
  -2  -2   1        131.91        183.79         9.36 o                         
  -1  -2   1        344.19        642.39        22.53 o                         
   1  -2   1       6854.17       5580.52       275.79 o                         
   2  -2   1         89.16         82.97         5.94 o                         
   3  -2   1         64.38         51.81         2.02 o                         
   4  -2   1         26.85         23.22         1.03 o                         
   5  -2   1          1.68          0.91         0.28 o                         
   6  -2   1          0.83          0.60         0.19 o                         
   7  -2   1          0.13         -0.04         0.09 o                         
  -7  -1   1          3.37          3.91         0.44 o                         
  -5  -1   1         17.15         18.31         0.64 o                         
  -4  -1   1          2.14          2.79         0.24 o                         
  -3  -1   1         26.25         31.11         1.31 o                         
  -2  -1   1         18.52         42.19         2.33 o                         
  -1  -1   1        613.09        734.56        36.43 o                         
   0  -1   1          5.10          6.15         0.35 o                         
   1  -1   1       1826.30       1576.82        77.98 o                         
   2  -1   1        508.01        539.94        19.01 o                         
   3  -1   1         16.61         22.34         0.97 o                         
   4  -1   1          2.94          3.51         0.30 o                         
   5  -1   1          0.59          0.76         0.31 o                         
   6  -1   1         36.62         35.99         2.90 o                         
   7  -1   1          1.82          1.45         0.18 o                         
  -7   0   1          0.45          0.73         0.14 o                         
  -6   0   1          1.03          0.70         0.14 o                         
  -5   0   1          3.30          3.18         0.27 o                         
  -4   0   1          0.40          0.76         0.26 o                         
  -3   0   1         57.85         54.92         3.18 o                         
  -2   0   1        195.57        251.71        12.65 o                         
   0   0   1        377.53        274.07        13.61 o                         
   1   0   1        535.53        620.66        30.82 o                         
   2   0   1       1707.26       2138.67       105.98 o                         
   3   0   1          2.91          5.29         0.83 o                         
   4   0   1          0.10          0.10         0.11 o                         
   5   0   1          9.27          7.91         0.35 o                         
   6   0   1         21.76         22.82         1.93 o                         
   7   0   1          0.15          0.19         0.09 o                         
  -7   1   1          0.45          0.61         0.22 o                         
  -6   1   1          0.10          0.74         0.55 o                         
  -5   1   1          3.16          2.65         0.25 o                         
  -4   1   1          5.35          4.53         0.28 o                         
  -3   1   1        115.20        112.35         6.21 o                         
  -2   1   1          3.28          3.16         0.39 o                         
   0   1   1         83.59         87.41         3.87 o                         
   1   1   1       1105.38       1326.57        65.70 o                         
   2   1   1        153.34        179.58         9.86 o                         
   3   1   1       1326.60       1855.06        92.12 o                         
   4   1   1         10.15         12.21         0.53 o                         
   5   1   1         18.82         16.03         0.65 o                         
   6   1   1          3.15          2.85         0.35 o                         
   7   1   1         10.88          9.66         0.50 o                         
  -7   2   1          0.48          0.22         0.09 o                         
  -6   2   1         12.33         11.88         0.44 o                         
  -5   2   1         14.95         17.33         0.62 o                         
  -4   2   1          3.40          2.86         0.25 o                         
  -3   2   1         27.09         22.10         1.29 o                         
  -2   2   1        138.41        105.26         3.78 o                         
   1   2   1         58.39         64.13         2.98 o                         
   2   2   1         27.42         27.18         1.94 o                         
   3   2   1         18.13         11.99         1.54 o                         
   4   2   1         17.23         21.41         0.70 o                         
   5   2   1          2.59          3.02         0.35 o                         
   6   2   1         21.54         23.18         0.87 o                         
   7   2   1          4.56          5.64         0.39 o                         
  -6   3   1         30.58         28.58         3.47 o                         
  -5   3   1        157.18        171.27         6.09 o                         
  -4   3   1          7.14          6.48         0.46 o                         
  -3   3   1          9.13          8.04         0.46 o                         
  -2   3   1         57.81         47.45         2.47 o                         
  -1   3   1         30.22         21.64         1.23 o                         
   1   3   1          2.45          3.07         0.48 o                         
   2   3   1        306.72        320.73        16.20 o                         
   3   3   1         15.53         17.72         0.59 o                         
   4   3   1         61.72         76.81         2.82 o                         
   5   3   1          4.01          4.35         0.26 o                         
   6   3   1          1.43          1.18         0.14 o                         
  -6   4   1          1.95          2.06         0.20 o                         
  -5   4   1          1.37          1.80         0.26 o                         
  -4   4   1          2.12          1.62         0.31 o                         
  -3   4   1          0.00         -0.07         0.20 o                         
  -2   4   1         79.86         73.63         2.67 o                         
  -1   4   1          1.07          1.58         0.48 o                         
   2   4   1         51.56         46.59         1.22 o                         
   3   4   1          1.28          1.80         0.21 o                         
   4   4   1         95.88         95.14         2.79 o                         
   6   4   1          0.33          0.47         0.26 o                         
  -5   5   1          3.19          3.61         0.28 o                         
  -4   5   1        127.91        131.42         6.71 o                         
  -3   5   1          4.37          5.04         0.36 o                         
  -2   5   1          6.05          6.43         0.51 o                         
  -1   5   1         14.21         15.35         0.61 o                         
   0   5   1          0.08          0.04         0.14 o                         
   1   5   1          0.63          0.90         0.16 o                         
   2   5   1          0.38          0.25         0.15 o                         
   3   5   1          0.87          0.88         0.12 o                         
   4   5   1         13.71         12.94         0.45 o                         
   5   5   1         16.67         12.37         0.61 o                         
  -5   6   1          0.02          0.44         0.48 o                         
  -4   6   1          0.19          0.06         0.12 o                         
  -3   6   1         43.04         44.03         1.65 o                         
  -2   6   1         13.78         14.90         0.68 o                         
  -1   6   1         12.81         12.46         0.92 o                         
   0   6   1         21.66         22.14         0.75 o                         
   1   6   1         13.10         13.05         0.51 o                         
   2   6   1          0.00          0.12         0.13 o                         
   3   6   1         11.68         12.05         0.41 o                         
   4   6   1          5.51          5.42         0.25 o                         
   5   6   1          2.24          2.81         0.26 o                         
  -4   7   1          1.88          0.96         0.26 o                         
  -3   7   1         12.85         13.51         0.79 o                         
  -2   7   1          1.92          1.87         0.34 o                         
  -1   7   1          0.03         -0.05         0.14 o                         
   0   7   1          0.21         -0.04         0.23 o                         
   1   7   1          0.67          0.41         0.16 o                         
   2   7   1          0.00          0.43         0.26 o                         
   3   7   1          0.21          0.16         0.13 o                         
   4   7   1          0.90          0.87         0.18 o                         
  -2   8   1          2.08          2.15         0.35 o                         
  -1   8   1          2.27          2.79         0.25 o                         
   0   8   1          5.41          5.52         0.33 o                         
   1   8   1         11.20         10.65         0.51 o                         
   2   8   1          2.11          2.00         0.25 o                         
   3   8   1          1.20          1.32         0.26 o                         
  -1  -9   2          0.03          0.02         0.12 o                         
   0  -9   2          0.11          0.20         0.14 o                         
   1  -9   2          1.60          1.13         0.26 o                         
  -3  -8   2         47.83         42.26         2.20 o                         
  -2  -8   2          1.04          0.79         0.22 o                         
  -1  -8   2          0.08         -0.07         0.28 o                         
   0  -8   2          1.32          0.99         0.22 o                         
   1  -8   2          0.86          0.71         0.20 o                         
   2  -8   2          1.06          0.55         0.24 o                         
  -4  -7   2          0.02          0.13         0.53 o                         
  -3  -7   2         29.55         26.05         0.84 o                         
  -2  -7   2         61.17         53.62         3.13 o                         
  -1  -7   2          3.00          2.89         0.35 o                         
   0  -7   2          0.33          0.78         0.28 o                         
   1  -7   2          2.53          2.12         0.36 o                         
   2  -7   2         11.39         11.48         0.57 o                         
   3  -7   2          0.45          0.04         0.26 o                         
   4  -7   2          1.80          1.80         0.57 o                         
  -5  -6   2          0.01         -0.04         0.13 o                         
  -4  -6   2          0.17          0.56         0.15 o                         
  -3  -6   2         25.13         25.24         0.83 o                         
  -2  -6   2        135.28        129.36         3.79 o                         
  -1  -6   2         14.35         15.98         0.59 o                         
   0  -6   2          3.79          4.92         0.56 o                         
   1  -6   2         18.94         19.03         0.69 o                         
   2  -6   2         48.29         51.52         1.37 o                         
   3  -6   2         22.13         20.97         0.72 o                         
   4  -6   2          0.44          0.24         0.17 o                         
   5  -6   2          0.13          0.18         0.22 o                         
  -6  -5   2          0.75          0.43         0.22 o                         
  -5  -5   2         16.59         15.92         0.62 o                         
  -4  -5   2          1.59          2.72         0.35 o                         
  -3  -5   2          5.79          6.16         0.29 o                         
  -2  -5   2        584.18        631.68        18.09 o                         
  -1  -5   2         44.16         36.56         1.78 o                         
   0  -5   2          1.76          1.95         0.32 o                         
   1  -5   2         14.86         15.39         0.78 o                         
   2  -5   2        212.05        206.33         5.54 o                         
   3  -5   2          0.69          2.67         0.66 o                         
   4  -5   2          1.35          1.33         0.29 o                         
   5  -5   2         12.36         13.29         0.60 o                         
  -6  -4   2          2.92          2.79         0.26 o                         
  -5  -4   2          2.84          1.89         0.31 o                         
  -4  -4   2          2.80          2.43         0.39 o                         
  -3  -4   2         13.17         12.08         0.46 o                         
  -2  -4   2         15.17         13.61         0.92 o                         
   0  -4   2         26.21         16.44         0.92 o                         
   1  -4   2         56.31         95.05         4.81 o                         
   2  -4   2         45.81         40.98         2.16 o                         
   3  -4   2          7.44          8.88         0.49 o                         
   4  -4   2         10.26          9.46         0.52 o                         
   5  -4   2          0.02          0.01         0.18 o                         
   6  -4   2          0.25          0.05         0.15 o                         
  -6  -3   2          0.67          0.81         0.15 o                         
  -5  -3   2          3.49          4.84         0.28 o                         
  -4  -3   2          4.99          5.80         0.32 o                         
  -3  -3   2         16.39         21.91         0.85 o                         
  -2  -3   2        109.74        117.26         6.26 o                         
  -1  -3   2        913.34       1013.93        35.55 o                         
   1  -3   2          9.08         15.49         0.88 o                         
   2  -3   2        343.23        354.28        14.69 o                         
   3  -3   2         25.65         25.42         0.99 o                         
   4  -3   2          8.13         11.05         0.58 o                         
   5  -3   2          6.83          6.64         0.79 o                         
   6  -3   2          6.63          6.07         0.44 o                         
  -7  -2   2          0.18          0.18         0.06 o                         
  -6  -2   2          0.69          0.44         0.11 o                         
  -5  -2   2          0.95          0.74         0.12 o                         
  -4  -2   2          8.39          9.17         0.43 o                         
  -3  -2   2         32.03         28.55         1.25 o                         
  -2  -2   2        295.40        288.78        10.34 o                         
  -1  -2   2        213.98        243.49        12.17 o                         
   1  -2   2        411.48        391.14        13.74 o                         
   2  -2   2         12.70         15.10         0.64 o                         
   3  -2   2          4.48          1.49         0.72 o                         
   4  -2   2        147.06        149.47         5.32 o                         
   5  -2   2          0.34          0.43         0.16 o                         
   6  -2   2          5.82          6.19         0.96 o                         
  -7  -1   2          0.26          0.83         0.26 o                         
  -6  -1   2          7.74          8.00         0.42 o                         
  -5  -1   2          0.03          0.17         0.16 o                         
  -4  -1   2         11.91         11.09         0.48 o                         
  -2  -1   2         36.38         47.78         1.84 o                         
   0  -1   2         13.64         14.61         0.56 o                         
   1  -1   2        831.60        798.40        39.56 o                         
   2  -1   2         20.88         19.52         0.85 o                         
   3  -1   2        713.49        837.18        29.39 o                         
   4  -1   2         50.24         54.73         3.15 o                         
   5  -1   2          0.43          0.32         0.11 o                         
   6  -1   2          2.19          2.23         0.23 o                         
   7  -1   2          2.75          1.67         0.22 o                         
  -7   0   2          0.47          0.18         0.06 o                         
  -6   0   2          1.58          1.40         0.44 o                         
  -5   0   2          4.61          6.43         0.35 o                         
  -4   0   2        104.43        102.65         3.66 o                         
  -3   0   2          0.14          0.04         0.35 o                         
  -2   0   2        442.86        441.38        15.59 o                         
  -1   0   2        246.32        246.56         8.68 o                         
   0   0   2       1167.67        874.59        43.31 o                         
   1   0   2       2104.05       2249.57       111.31 o                         
   2   0   2        128.76        158.51         5.70 o                         
   3   0   2         19.78         22.83         1.62 o                         
   4   0   2         22.52         33.99         1.04 o                         
   5   0   2         14.19         14.95         0.62 o                         
   6   0   2          0.01         -0.11         0.11 o                         
   7   0   2          0.92          1.03         0.20 o                         
  -7   1   2          3.36          3.33         0.31 o                         
  -6   1   2          1.99          1.93         0.20 o                         
  -5   1   2        141.12        159.75         6.42 o                         
  -4   1   2         33.67         34.73         1.08 o                         
  -3   1   2         33.10         38.35         2.42 o                         
  -2   1   2         42.38         39.08         2.23 o                         
  -1   1   2         33.68         32.26         1.20 o                         
   0   1   2         14.03         12.97         0.86 o                         
   1   1   2        356.92        435.00        15.30 o                         
   2   1   2         59.14         73.20         2.73 o                         
   3   1   2         22.43         24.38         1.80 o                         
   4   1   2         55.25         66.95         1.98 o                         
   5   1   2         21.86         20.22         0.79 o                         
   6   1   2         10.43          9.87         0.43 o                         
   7   1   2          2.23          2.39         0.14 o                         
  -7   2   2         15.51         16.95         0.88 o                         
  -6   2   2          7.12          6.42         0.29 o                         
  -5   2   2          1.57          2.67         0.26 o                         
  -4   2   2         50.61         45.01         1.67 o                         
  -3   2   2         57.62         57.01         1.77 o                         
  -2   2   2          2.51          3.07         0.35 o                         
  -1   2   2        188.07        184.49         9.19 o                         
   0   2   2        181.04        157.63         5.57 o                         
   1   2   2         65.28         72.07         2.64 o                         
   2   2   2          1.13          0.56         0.20 o                         
   3   2   2        119.27        128.88         3.82 o                         
   4   2   2         58.48         60.99         1.80 o                         
   5   2   2         49.57         50.84         1.87 o                         
   6   2   2         22.01         26.50         0.99 o                         
  -6   3   2         54.17         54.33         1.99 o                         
  -5   3   2         22.14         22.04         0.81 o                         
  -4   3   2        100.97        101.98         3.72 o                         
  -3   3   2         12.68         14.42         0.62 o                         
  -2   3   2         10.41          6.19         0.53 o                         
  -1   3   2          3.14          1.53         0.48 o                         
   1   3   2          5.36          3.95         0.45 o                         
   2   3   2         17.24         20.68         1.58 o                         
   3   3   2          9.14         10.64         0.39 o                         
   4   3   2          0.00         -0.04         0.10 o                         
   5   3   2         39.80         40.44         1.32 o                         
   6   3   2          0.11          0.09         0.09 o                         
  -6   4   2          3.12          2.29         0.20 o                         
  -5   4   2          2.02          2.85         0.53 o                         
  -4   4   2          3.55          3.64         0.32 o                         
  -3   4   2        199.14        189.27         6.71 o                         
  -2   4   2         68.02         66.85         2.42 o                         
  -1   4   2         23.38         22.58         1.32 o                         
   1   4   2         41.28         38.91         1.19 o                         
   2   4   2         16.20         17.05         0.52 o                         
   3   4   2          2.20          2.59         0.35 o                         
   4   4   2          9.87         10.52         0.39 o                         
   5   4   2          0.89          1.02         0.16 o                         
   6   4   2          2.50          3.77         0.31 o                         
  -5   5   2          8.49          9.14         0.43 o                         
  -3   5   2         14.15         14.80         0.71 o                         
  -2   5   2         20.92         22.60         0.78 o                         
  -1   5   2          7.51          6.77         0.54 o                         
   0   5   2          1.28          1.58         0.22 o                         
   1   5   2          2.53          2.56         0.39 o                         
   2   5   2          9.73          9.50         0.40 o                         
   3   5   2          3.52          3.58         0.22 o                         
   4   5   2          4.97          4.96         0.32 o                         
   5   5   2          3.00          2.66         0.17 o                         
  -5   6   2          0.08          0.13         0.13 o                         
  -4   6   2          1.73          1.71         0.77 o                         
  -3   6   2         20.72         21.32         0.89 o                         
  -2   6   2         24.15         24.81         1.49 o                         
  -1   6   2          0.02          1.41         0.57 o                         
   0   6   2          0.55          0.40         0.14 o                         
   1   6   2          2.10          1.68         0.26 o                         
   2   6   2          1.10          1.25         0.20 o                         
   3   6   2          2.82          2.47         0.22 o                         
   4   6   2          2.00          1.91         0.17 o                         
   5   6   2          0.07          0.18         0.09 o                         
  -4   7   2          0.18          0.18         0.13 o                         
  -3   7   2          3.90          4.52         0.35 o                         
  -2   7   2         33.23         34.16         1.32 o                         
  -1   7   2         11.82         11.98         0.48 o                         
   0   7   2          0.73          1.84         0.61 o                         
   1   7   2          0.02          0.15         0.20 o                         
   2   7   2         16.19         16.57         0.59 o                         
   3   7   2          0.13          0.03         0.11 o                         
   4   7   2          0.04          0.09         0.09 o                         
  -1   8   2         23.96         22.59         0.72 o                         
   0   8   2          0.31          0.15         0.11 o                         
   1   8   2          0.34          1.39         0.27 o                         
   2   8   2          2.37          2.85         0.27 o                         
  -1  -9   3          6.93          5.46         0.28 o                         
   0  -9   3          0.05          0.18         0.26 o                         
   1  -9   3          0.02         -0.13         0.18 o                         
  -3  -8   3          2.95          3.33         0.39 o                         
  -2  -8   3          2.54          2.08         0.26 o                         
  -1  -8   3          1.71          1.81         0.30 o                         
   0  -8   3         13.46         12.98         0.60 o                         
   1  -8   3          0.45          0.44         0.24 o                         
   2  -8   3          2.50          2.12         0.37 o                         
  -3  -7   3         12.40         11.33         0.56 o                         
  -2  -7   3          7.44          8.30         0.46 o                         
  -1  -7   3         13.63         14.17         0.70 o                         
   0  -7   3          1.19          1.47         0.90 o                         
   1  -7   3          0.34          0.18         0.18 o                         
   2  -7   3          1.40          0.94         0.20 o                         
   3  -7   3          4.51          3.03         0.53 o                         
   4  -7   3         13.47         13.56         0.88 o                         
  -4  -6   3          1.71          2.10         0.35 o                         
  -3  -6   3         12.01         10.50         0.45 o                         
  -2  -6   3          0.00          0.20         0.16 o                         
  -1  -6   3        147.49        155.50         5.57 o                         
   0  -6   3        229.25        233.82         6.78 o                         
   1  -6   3         56.68         64.86         2.22 o                         
   2  -6   3          8.80          9.11         0.63 o                         
   3  -6   3         13.20         14.19         0.92 o                         
   5  -6   3          0.08          0.09         0.22 o                         
  -5  -5   3          0.05          0.04         0.13 o                         
  -4  -5   3          1.67          1.49         0.31 o                         
  -3  -5   3          2.40          2.20         0.26 o                         
  -2  -5   3         33.60         35.17         1.10 o                         
  -1  -5   3          7.43          8.06         0.42 o                         
   0  -5   3         17.06         22.05         1.24 o                         
   1  -5   3          9.57          9.34         0.49 o                         
   2  -5   3         18.39         19.91         0.85 o                         
   3  -5   3          5.77          4.96         0.40 o                         
   4  -5   3          0.08         -0.17         0.17 o                         
   5  -5   3         41.71         41.64         1.57 o                         
  -6  -4   3          0.79          0.73         0.14 o                         
  -5  -4   3          0.19          0.10         0.15 o                         
  -4  -4   3          0.08          0.01         0.11 o                         
  -3  -4   3          0.06          0.06         0.14 o                         
  -2  -4   3         14.42          9.73         0.51 o                         
  -1  -4   3         18.55         97.57         5.09 o                         
   0  -4   3        575.16        605.81        30.04 o                         
   1  -4   3       2226.53       2482.18       122.76 o                         
   2  -4   3          0.07          0.06         0.16 o                         
   3  -4   3         17.39         16.16         0.93 o                         
   4  -4   3         55.41         56.17         2.47 o                         
   5  -4   3          0.12          0.31         0.26 o                         
   6  -4   3          0.26          0.06         0.18 o                         
  -6  -3   3          0.00         -0.09         0.09 o                         
  -5  -3   3          9.32          8.33         0.44 o                         
  -4  -3   3         18.39         17.97         0.73 o                         
  -3  -3   3         27.56         19.76         0.66 o                         
  -2  -3   3         38.18         56.71         3.59 o                         
  -1  -3   3         10.05         18.26         1.00 o                         
   0  -3   3          2.03          1.97         0.30 o                         
   1  -3   3        238.36        209.89        10.47 o                         
   2  -3   3        512.03        545.22        19.15 o                         
   3  -3   3         13.85         13.03         0.83 o                         
   4  -3   3         12.89         16.06         0.71 o                         
   5  -3   3         16.56         14.35         1.01 o                         
   6  -3   3          9.93          9.52         0.48 o                         
  -7  -2   3         13.44         13.54         0.50 o                         
  -6  -2   3          6.96          6.67         0.32 o                         
  -5  -2   3          1.24          0.88         0.15 o                         
  -4  -2   3          7.64          7.61         0.39 o                         
  -3  -2   3         12.57          7.81         0.57 o                         
  -2  -2   3         15.34         25.23         1.52 o                         
  -1  -2   3         12.59         12.69         0.79 o                         
   0  -2   3        164.19        165.50         5.84 o                         
   1  -2   3         66.30         60.54         2.21 o                         
   2  -2   3        398.58        381.47        11.00 o                         
   3  -2   3         16.05         14.59         0.75 o                         
   4  -2   3          4.72          6.28         0.39 o                         
   5  -2   3         15.62         11.37         0.55 o                         
   6  -2   3         10.08          9.23         0.55 o                         
  -7  -1   3          1.99          2.51         0.28 o                         
  -6  -1   3         38.63         42.22         2.02 o                         
  -5  -1   3          0.03          0.20         0.18 o                         
  -4  -1   3         21.88         18.45         0.75 o                         
  -3  -1   3         35.90         46.50         2.49 o                         
  -2  -1   3        181.38        163.03         8.31 o                         
  -1  -1   3        103.60        137.00         4.90 o                         
   0  -1   3         77.16         78.76         2.81 o                         
   1  -1   3        612.26        671.14        23.55 o                         
   2  -1   3         69.89         58.89         2.24 o                         
   3  -1   3        514.82        592.47        20.88 o                         
   4  -1   3         16.31         14.50         0.65 o                         
   5  -1   3         20.97         18.08         1.10 o                         
   6  -1   3          1.23          1.63         0.22 o                         
   7  -1   3          3.67          2.50         0.26 o                         
  -7   0   3          0.11          0.11         0.06 o                         
  -6   0   3         56.20         61.76         3.33 o                         
  -5   0   3          5.13          6.66         0.33 o                         
  -4   0   3          0.33          0.42         0.12 o                         
  -3   0   3         61.90         59.47         2.29 o                         
  -2   0   3         48.98         47.35         2.56 o                         
  -1   0   3        254.53        231.97         8.20 o                         
   0   0   3         81.13         83.02         2.98 o                         
   1   0   3          6.43         12.95         0.57 o                         
   2   0   3         72.81         73.43         2.75 o                         
   3   0   3          1.15          2.41         1.01 o                         
   4   0   3          2.92          3.65         0.25 o                         
   5   0   3         16.97         16.45         0.67 o                         
   6   0   3         59.91         59.21         2.12 o                         
   7   0   3          0.17          0.00         0.09 o                         
  -7   1   3          4.13          4.78         0.31 o                         
  -6   1   3         23.17         25.01         0.79 o                         
  -5   1   3        569.56        605.29        21.23 o                         
  -4   1   3         46.10         41.73         1.67 o                         
  -3   1   3          3.28          1.93         0.53 o                         
  -2   1   3          3.00          2.85         0.44 o                         
  -1   1   3        141.05        131.39         4.70 o                         
   0   1   3        111.34        112.55         4.01 o                         
   1   1   3          8.94         12.38         0.79 o                         
   2   1   3         89.88         96.38         5.32 o                         
   3   1   3         12.12         16.76         1.58 o                         
   4   1   3         35.98         42.57         1.28 o                         
   5   1   3          0.15          0.23         0.11 o                         
   6   1   3          0.03          0.09         0.09 o                         
   7   1   3          5.52          4.12         0.42 o                         
  -6   2   3         21.04         19.32         0.64 o                         
  -5   2   3          0.00         -0.11         0.11 o                         
  -4   2   3         29.48         30.23         1.28 o                         
  -3   2   3         25.09         22.09         1.03 o                         
  -2   2   3        844.24        786.33        27.64 o                         
  -1   2   3          5.41          4.00         0.26 o                         
   0   2   3        232.58        207.84        11.24 o                         
   1   2   3         14.64         15.07         0.71 o                         
   3   2   3          6.82          4.42         0.24 o                         
   4   2   3         22.03         21.95         1.23 o                         
   5   2   3          7.31          8.14         0.33 o                         
   6   2   3          0.13          0.28         0.09 o                         
  -6   3   3         19.85         21.42         0.85 o                         
  -5   3   3         17.62         17.42         0.60 o                         
  -4   3   3        291.98        302.92        14.94 o                         
  -3   3   3         11.09         10.94         0.42 o                         
  -2   3   3         43.41         34.24         1.85 o                         
  -1   3   3        156.78        111.44         5.62 o                         
   1   3   3         12.90         16.21         1.82 o                         
   2   3   3         46.04         39.57         1.45 o                         
   3   3   3          0.92          1.25         0.24 o                         
   4   3   3         21.58         21.11         0.68 o                         
   5   3   3          4.88          4.15         0.22 o                         
   6   3   3          3.96          3.47         0.20 o                         
  -6   4   3          0.62          0.79         0.42 o                         
  -5   4   3          0.31          0.28         0.12 o                         
  -4   4   3         16.76         17.83         0.90 o                         
  -3   4   3         49.86         50.30         2.09 o                         
  -2   4   3         36.23         31.44         1.76 o                         
  -1   4   3        145.81        114.35         6.37 o                         
   0   4   3        191.11        181.75         6.44 o                         
   1   4   3         65.52         61.72         1.59 o                         
   2   4   3         24.14         20.51         0.60 o                         
   3   4   3          0.20          0.20         0.09 o                         
   4   4   3          0.13          0.20         0.07 o                         
   5   4   3          0.00         -0.04         0.07 o                         
   6   4   3          0.54          0.39         0.09 o                         
  -5   5   3          2.43          3.01         0.33 o                         
  -4   5   3         28.69         26.91         1.07 o                         
  -3   5   3         24.14         24.81         1.14 o                         
  -2   5   3          1.47          0.94         0.24 o                         
  -1   5   3         32.20         29.94         1.23 o                         
   0   5   3          5.19          5.89         0.43 o                         
   1   5   3         13.00         16.03         0.57 o                         
   2   5   3          1.27          1.19         0.14 o                         
   3   5   3          1.05          1.27         0.24 o                         
   4   5   3          1.81          1.75         0.26 o                         
   5   5   3          0.02          0.09         0.07 o                         
  -5   6   3          0.13          0.04         0.09 o                         
  -4   6   3          0.57          0.68         0.26 o                         
  -3   6   3         35.69         37.71         1.93 o                         
  -2   6   3          1.44          1.80         0.44 o                         
  -1   6   3         12.42         13.04         0.68 o                         
   0   6   3         84.39         90.79         3.32 o                         
   1   6   3         37.51         37.52         1.18 o                         
   2   6   3         13.54         13.35         0.51 o                         
   3   6   3         38.94         39.27         1.24 o                         
   4   6   3          0.01         -0.01         0.09 o                         
   5   6   3          4.02          3.29         0.22 o                         
  -4   7   3          0.24          0.04         0.13 o                         
  -3   7   3          1.69          1.62         0.26 o                         
  -2   7   3         13.60         14.45         0.67 o                         
  -1   7   3          0.59          0.66         0.88 o                         
   0   7   3          8.31          8.19         0.54 o                         
   1   7   3         10.17          9.52         0.75 o                         
   2   7   3         26.09         27.84         0.89 o                         
   3   7   3          2.83          2.29         0.32 o                         
   4   7   3          0.80          0.43         0.11 o                         
  -2   8   3          0.01          0.09         0.13 o                         
  -1   8   3          0.83          1.35         0.31 o                         
   0   8   3          0.03         -0.11         0.11 o                         
   1   8   3         43.48         41.26         1.56 o                         
   2   8   3          6.45          6.45         0.53 o                         
  -1  -9   4          0.00          0.28         0.12 o                         
   0  -9   4          0.07         -0.13         0.20 o                         
   1  -9   4          2.56          2.06         0.24 o                         
  -3  -8   4         13.67         10.36         0.66 o                         
  -2  -8   4         17.38         15.20         0.64 o                         
  -1  -8   4          0.60          0.38         0.20 o                         
   0  -8   4         17.70         15.68         0.68 o                         
   1  -8   4          0.23          0.33         0.18 o                         
   2  -8   4          7.66          6.96         0.72 o                         
  -3  -7   4          1.61          0.57         0.33 o                         
  -2  -7   4         74.10         77.66         2.85 o                         
  -1  -7   4          0.15          0.24         0.20 o                         
   0  -7   4          0.00          0.27         0.19 o                         
   1  -7   4          0.44          0.58         0.17 o                         
   2  -7   4         51.50         52.65         2.62 o                         
   3  -7   4          2.13          2.32         0.48 o                         
   4  -7   4          0.00          0.13         0.26 o                         
  -3  -6   4          0.77          0.41         0.23 o                         
  -2  -6   4         13.25         13.63         0.65 o                         
  -1  -6   4        144.89        140.33         4.35 o                         
   0  -6   4         10.44         11.98         0.55 o                         
   1  -6   4        101.40        114.75         3.39 o                         
   2  -6   4         75.86         72.95         2.20 o                         
   3  -6   4         15.10         12.20         1.05 o                         
   4  -6   4          0.49          0.35         0.26 o                         
   5  -6   4          0.37          0.26         0.22 o                         
  -5  -5   4          0.01          0.01         0.11 o                         
  -4  -5   4          0.84          0.76         0.14 o                         
  -3  -5   4         13.40         12.31         0.75 o                         
  -2  -5   4         13.81         18.32         0.67 o                         
  -1  -5   4          8.07          9.28         0.41 o                         
   0  -5   4          1.97          2.26         0.38 o                         
   1  -5   4          0.04         -0.06         0.14 o                         
   2  -5   4        232.60        249.53         7.22 o                         
   3  -5   4          7.56          8.28         0.51 o                         
   4  -5   4          0.15          0.35         0.26 o                         
   5  -5   4          0.72          0.70         0.31 o                         
  -6  -4   4          0.12          0.09         0.09 o                         
  -5  -4   4          0.13          0.13         0.13 o                         
  -4  -4   4          0.27          0.18         0.14 o                         
  -3  -4   4          7.20          6.07         0.33 o                         
  -2  -4   4          4.49          3.11         0.37 o                         
  -1  -4   4          7.46          6.68         0.44 o                         
   0  -4   4        340.35        335.74        16.71 o                         
   1  -4   4          5.02          5.22         0.44 o                         
   2  -4   4          3.78          2.44         0.30 o                         
   4  -4   4         34.39         34.29         2.32 o                         
   5  -4   4          1.98          2.30         0.39 o                         
   6  -4   4          1.42          0.88         0.35 o                         
  -6  -3   4         34.01         38.58         1.40 o                         
  -5  -3   4          0.03          0.01         0.11 o                         
  -4  -3   4         35.11         34.34         1.07 o                         
  -3  -3   4          8.05          8.78         0.76 o                         
  -2  -3   4         41.68         43.78         2.17 o                         
  -1  -3   4          1.38          1.28         0.35 o                         
   0  -3   4         92.36         79.17         2.33 o                         
   1  -3   4         21.16         21.26         0.82 o                         
   2  -3   4        131.32        120.09         3.56 o                         
   3  -3   4        133.08        158.20         7.94 o                         
   4  -3   4         45.37         51.15         3.39 o                         
   5  -3   4          0.15          0.17         0.20 o                         
   6  -3   4          0.27          0.63         0.42 o                         
  -6  -2   4          2.35          3.30         0.22 o                         
  -5  -2   4          4.93          5.24         0.31 o                         
  -4  -2   4        140.31        140.08         4.06 o                         
  -3  -2   4          1.50          1.80         0.35 o                         
  -2  -2   4        203.16        186.93         6.68 o                         
  -1  -2   4         71.72         69.93         3.63 o                         
   0  -2   4        657.15        633.21        22.22 o                         
   1  -2   4         39.20         37.06         1.42 o                         
   2  -2   4        203.74        193.40         7.42 o                         
   3  -2   4          7.14          7.05         0.49 o                         
   4  -2   4          0.32          0.45         0.13 o                         
   5  -2   4          8.79          8.19         0.46 o                         
   6  -2   4          7.07          6.49         0.44 o                         
  -7  -1   4          1.27          1.75         0.12 o                         
  -6  -1   4          0.44          0.63         0.13 o                         
  -5  -1   4        379.87        432.67        15.19 o                         
  -4  -1   4        251.80        255.60         9.00 o                         
  -3  -1   4          6.17          7.43         0.49 o                         
  -2  -1   4         30.02         30.94         1.21 o                         
  -1  -1   4         86.69         79.85         2.91 o                         
   0  -1   4         10.35         11.83         0.51 o                         
   1  -1   4         45.54         39.70         1.51 o                         
   2  -1   4          0.99          0.53         0.31 o                         
   3  -1   4         31.34         33.26         1.67 o                         
   4  -1   4          1.41          2.59         0.22 o                         
   5  -1   4          4.84          3.34         0.44 o                         
   6  -1   4          4.97          4.86         0.34 o                         
  -7   0   4          1.28          1.56         0.18 o                         
  -6   0   4          0.03          0.11         0.09 o                         
  -5   0   4          0.78          1.92         0.23 o                         
  -4   0   4        160.20        161.13         5.70 o                         
  -3   0   4          0.01         -0.13         0.44 o                         
  -2   0   4         91.99         82.09         3.53 o                         
  -1   0   4        785.74        729.66        36.24 o                         
   0   0   4         44.47         52.80         1.94 o                         
   1   0   4       1548.44       1541.06        76.36 o                         
   2   0   4         41.74         38.80         1.59 o                         
   3   0   4        146.65        140.71         7.43 o                         
   4   0   4         12.18         11.37         0.42 o                         
   5   0   4         61.51         60.87         3.13 o                         
   6   0   4         14.31         15.87         0.62 o                         
   7   0   4          1.07          0.92         0.18 o                         
  -7   1   4          4.87          6.14         0.35 o                         
  -6   1   4         11.42         11.47         0.42 o                         
  -5   1   4          8.01          9.44         0.40 o                         
  -4   1   4        141.95        142.73         5.05 o                         
  -3   1   4        120.45        119.93         6.52 o                         
  -2   1   4          5.74          5.82         0.35 o                         
  -1   1   4         33.64         42.74         1.60 o                         
   0   1   4         41.16         33.37         1.26 o                         
   1   1   4        306.35        312.85        11.10 o                         
   2   1   4          7.84          6.16         0.58 o                         
   4   1   4         10.93         10.95         0.41 o                         
   5   1   4          2.88          2.90         0.22 o                         
   6   1   4          0.07         -0.04         0.09 o                         
  -6   2   4          8.60          7.57         0.33 o                         
  -5   2   4         13.27         13.97         0.51 o                         
  -4   2   4         70.96         77.72         2.84 o                         
  -3   2   4        204.10        178.75         6.32 o                         
  -2   2   4        385.38        359.25        18.03 o                         
  -1   2   4        254.21        242.45         8.60 o                         
   0   2   4          5.19          7.06         1.10 o                         
   1   2   4        104.47        112.84         4.11 o                         
   2   2   4        187.35        191.97         9.84 o                         
   3   2   4         58.88         54.69         1.62 o                         
   4   2   4          0.60          0.69         0.19 o                         
   5   2   4          0.42          0.76         0.13 o                         
   6   2   4          1.98          2.44         0.17 o                         
  -6   3   4         20.28         18.15         1.19 o                         
  -5   3   4          2.87          2.87         0.23 o                         
  -4   3   4         39.91         40.72         1.26 o                         
  -3   3   4          1.97          1.51         0.22 o                         
  -2   3   4          1.22          1.88         0.35 o                         
  -1   3   4          0.55          2.98         0.70 o                         
   0   3   4         22.38         11.07         1.27 o                         
   1   3   4        152.37        122.84        11.75 o                         
   2   3   4         93.97         87.86         2.04 o                         
   3   3   4          0.86          1.38         0.18 o                         
   4   3   4          1.12          1.31         0.18 o                         
   5   3   4          2.96          3.49         0.20 o                         
   6   3   4          5.55          4.98         0.24 o                         
  -6   4   4          0.62          0.35         0.09 o                         
  -5   4   4          0.00         -0.01         0.12 o                         
  -4   4   4          8.97          8.73         0.46 o                         
  -3   4   4        126.56        119.96         4.29 o                         
  -2   4   4          3.13          1.66         0.27 o                         
  -1   4   4         10.30          8.17         0.51 o                         
   0   4   4         30.55         27.01         1.06 o                         
   1   4   4          0.90          2.07         0.26 o                         
   2   4   4          1.78          1.40         0.28 o                         
   3   4   4         27.27         27.56         0.77 o                         
   4   4   4         16.26         17.24         0.57 o                         
   5   4   4         15.98         15.32         0.62 o                         
   6   4   4          0.01          0.00         0.09 o                         
  -5   5   4          0.19          0.11         0.09 o                         
  -4   5   4          4.99          4.52         0.66 o                         
  -3   5   4         34.53         32.62         1.65 o                         
  -2   5   4         20.62         19.61         0.74 o                         
  -1   5   4         76.26         75.48         2.84 o                         
   0   5   4         24.93         24.48         0.74 o                         
   1   5   4          0.32          2.07         0.53 o                         
   2   5   4        130.61        136.09         3.44 o                         
   3   5   4         18.49         19.59         0.58 o                         
   4   5   4          2.23          2.00         0.23 o                         
   5   5   4          3.00          3.20         0.17 o                         
  -4   6   4          0.29          0.44         0.13 o                         
  -3   6   4          8.51          8.25         0.53 o                         
  -2   6   4          3.16          4.03         0.50 o                         
  -1   6   4         35.35         38.71         1.52 o                         
   0   6   4          2.23          3.23         0.38 o                         
   1   6   4          3.70          3.68         0.28 o                         
   2   6   4         35.84         39.84         1.24 o                         
   3   6   4         69.73         71.85         2.14 o                         
   4   6   4          0.46          0.46         0.22 o                         
  -3   7   4          1.18          1.01         0.22 o                         
  -2   7   4         29.78         32.62         4.02 o                         
  -1   7   4          2.69          3.15         0.25 o                         
   0   7   4          5.12          5.52         0.42 o                         
   1   7   4          5.48          5.60         0.39 o                         
   2   7   4         19.41         19.30         0.65 o                         
   3   7   4          0.17          0.05         0.18 o                         
  -2   8   4          1.87          1.89         0.22 o                         
  -1   8   4          3.48          3.64         0.50 o                         
   0   8   4          2.73          2.64         0.20 o                         
   1   8   4          0.41          0.47         0.17 o                         
   2   8   4          0.35          0.36         0.31 o                         
  -1  -9   5          6.10          4.75         0.26 o                         
   0  -9   5          0.32          0.00         0.18 o                         
   1  -9   5          0.00          0.18         0.14 o                         
  -2  -8   5          1.22          1.37         0.33 o                         
  -1  -8   5         13.31         10.75         0.53 o                         
   0  -8   5         48.55         46.02         1.74 o                         
   1  -8   5          0.38          0.15         0.15 o                         
   2  -8   5          1.10          0.56         0.19 o                         
  -3  -7   5          0.24          0.01         0.57 o                         
  -2  -7   5          0.39          0.63         0.50 o                         
  -1  -7   5          0.18          0.13         0.19 o                         
   0  -7   5          1.60          1.88         0.28 o                         
   1  -7   5          0.83          1.23         0.23 o                         
   2  -7   5          1.50          3.53         0.30 o                         
   3  -7   5          7.36          7.37         0.88 o                         
   4  -7   5          3.00          2.59         0.48 o                         
  -3  -6   5          2.35          2.68         0.46 o                         
  -2  -6   5          3.31          3.07         0.79 o                         
  -1  -6   5          3.36          8.43         0.42 o                         
   0  -6   5         14.32         16.49         0.63 o                         
   1  -6   5        147.60        162.89         4.76 o                         
   2  -6   5          0.01          0.15         0.22 o                         
   3  -6   5          5.98          5.70         0.53 o                         
   4  -6   5         23.48         22.10         0.87 o                         
   5  -6   5          2.30          2.76         0.48 o                         
  -5  -5   5          6.91          6.18         0.48 o                         
  -4  -5   5         22.06         19.19         1.10 o                         
  -2  -5   5          1.49          1.63         0.26 o                         
  -1  -5   5          0.01          0.14         0.14 o                         
   0  -5   5          0.42          0.34         0.15 o                         
   1  -5   5         11.10         10.13         0.44 o                         
   2  -5   5         39.61         43.14         1.35 o                         
   3  -5   5          1.60          2.10         0.48 o                         
   4  -5   5          2.86          2.69         0.28 o                         
   5  -5   5         12.55         10.75         0.83 o                         
  -6  -4   5          1.46          1.10         0.26 o                         
  -5  -4   5          0.10          0.13         0.15 o                         
  -4  -4   5         11.38         10.27         1.05 o                         
  -3  -4   5         96.72         80.54         2.91 o                         
  -2  -4   5          0.11         -0.11         0.19 o                         
  -1  -4   5          5.35          5.04         0.39 o                         
   0  -4   5         43.16         42.48         2.20 o                         
   1  -4   5          0.21          0.22         0.16 o                         
   2  -4   5          0.36          0.67         0.32 o                         
   3  -4   5         11.15         10.62         0.75 o                         
   4  -4   5          2.51          2.13         0.30 o                         
   5  -4   5          8.70          8.29         0.75 o                         
  -6  -3   5         60.04         67.62         2.42 o                         
  -5  -3   5         11.01         12.06         0.53 o                         
  -4  -3   5        127.28        127.68         3.72 o                         
  -3  -3   5          2.95          2.58         0.34 o                         
  -2  -3   5         10.41          7.83         0.81 o                         
  -1  -3   5          6.28          9.46         0.48 o                         
   0  -3   5          0.30          0.19         0.09 o                         
   1  -3   5         41.09         45.51         1.53 o                         
   2  -3   5          0.65          0.37         0.17 o                         
   3  -3   5         39.31         41.25         2.20 o                         
   4  -3   5          0.14          0.20         0.15 o                         
   5  -3   5         17.77         16.72         0.74 o                         
  -6  -2   5         37.17         41.24         1.51 o                         
  -5  -2   5          0.01          1.31         0.35 o                         
  -4  -2   5         20.04         19.02         0.79 o                         
  -3  -2   5        250.86        245.28         8.63 o                         
  -2  -2   5         54.49         57.76         2.22 o                         
  -1  -2   5         54.95         69.23         2.74 o                         
   0  -2   5         48.32         45.66         1.72 o                         
   1  -2   5        182.29        170.26         6.82 o                         
   2  -2   5         15.52         13.77         0.58 o                         
   3  -2   5         34.57         28.95         1.34 o                         
   4  -2   5          3.71          3.62         0.41 o                         
   5  -2   5         16.81         16.09         0.59 o                         
  -7  -1   5          7.53          7.72         0.44 o                         
  -6  -1   5          2.46          2.99         0.23 o                         
  -5  -1   5        330.06        403.89        16.25 o                         
  -4  -1   5         32.97         32.96         1.16 o                         
  -3  -1   5         25.03         29.11         1.12 o                         
  -2  -1   5          2.79          3.77         0.35 o                         
  -1  -1   5        395.71        427.21        15.08 o                         
   0  -1   5        253.62        236.64         8.39 o                         
   1  -1   5        307.43        301.57        10.70 o                         
   2  -1   5        100.56         96.65         4.90 o                         
   3  -1   5         30.60         32.34         1.78 o                         
   4  -1   5         20.68         18.88         0.58 o                         
   5  -1   5          2.07          2.34         0.23 o                         
   6  -1   5          0.35          0.18         0.18 o                         
  -7   0   5          0.03          0.18         0.09 o                         
  -6   0   5         38.67         38.64         1.18 o                         
  -5   0   5          0.00          0.09         0.11 o                         
  -4   0   5         13.32         12.31         0.56 o                         
  -3   0   5         14.72         14.31         0.66 o                         
  -2   0   5       2008.01       2100.19        80.93 o                         
  -1   0   5         52.64         47.96         1.84 o                         
   0   0   5         76.94         76.49         3.08 o                         
   1   0   5        150.74        139.20         5.02 o                         
   2   0   5         68.64         68.22         3.02 o                         
   3   0   5         10.84         12.55         0.79 o                         
   4   0   5          3.95          3.30         0.23 o                         
   5   0   5          0.38          0.27         0.11 o                         
   6   0   5          0.15         -0.08         0.11 o                         
  -6   1   5         15.33         14.57         0.51 o                         
  -5   1   5         73.35         79.40         2.98 o                         
  -4   1   5        112.79        100.50         4.62 o                         
  -3   1   5          8.34          7.63         0.40 o                         
  -2   1   5         13.13         11.54         1.10 o                         
  -1   1   5        216.31        239.23         8.51 o                         
   0   1   5         89.71         75.66         2.78 o                         
   1   1   5        236.18        217.50         7.80 o                         
   2   1   5        201.75        177.58         9.14 o                         
   3   1   5         26.70         23.67         0.74 o                         
   4   1   5         25.33         26.89         2.15 o                         
   5   1   5          4.36          4.62         0.36 o                         
   6   1   5          9.97         10.27         0.99 o                         
  -6   2   5          0.10          0.08         0.07 o                         
  -5   2   5          2.29          1.95         0.23 o                         
  -4   2   5         34.18         36.77         1.22 o                         
  -3   2   5          2.57          3.18         0.29 o                         
  -2   2   5          6.06          7.46         1.14 o                         
  -1   2   5        492.34        464.95        16.40 o                         
   0   2   5        463.14        494.43        17.42 o                         
   1   2   5        163.42        161.97         5.94 o                         
   2   2   5        296.46        270.91        13.81 o                         
   3   2   5          9.77          9.61         0.36 o                         
   4   2   5         58.60         63.56         1.89 o                         
   5   2   5          3.06          3.41         0.20 o                         
   6   2   5          0.82          0.96         0.24 o                         
  -6   3   5          0.82          1.25         0.26 o                         
  -5   3   5          1.34          1.42         0.19 o                         
  -4   3   5         12.40         13.49         0.50 o                         
  -3   3   5          7.71          6.33         0.31 o                         
  -2   3   5         54.09         45.29         1.36 o                         
   0   3   5        217.46        182.38         9.23 o                         
   1   3   5        109.96        110.48         4.04 o                         
   2   3   5         69.59         70.78         1.81 o                         
   3   3   5          6.03          5.44         0.53 o                         
   4   3   5         22.24         22.48         0.75 o                         
   5   3   5          1.13          1.05         0.14 o                         
   6   3   5          0.49          0.25         0.07 o                         
  -6   4   5          0.14         -0.04         0.09 o                         
  -5   4   5          0.01         -0.09         0.11 o                         
  -4   4   5          0.01         -0.03         0.11 o                         
  -3   4   5         20.99         20.27         0.68 o                         
  -2   4   5          7.02          7.08         0.37 o                         
  -1   4   5          7.19          5.26         0.66 o                         
   0   4   5        291.05        317.92         9.14 o                         
   1   4   5         34.55         34.48         1.08 o                         
   2   4   5         14.50         14.23         1.18 o                         
   3   4   5        337.08        362.16         9.03 o                         
   4   4   5         46.26         50.51         1.52 o                         
   5   4   5         11.59         11.81         0.39 o                         
  -5   5   5          0.19          0.26         0.09 o                         
  -4   5   5          6.04          5.59         0.35 o                         
  -3   5   5          0.15          0.23         0.20 o                         
  -2   5   5          0.03          0.11         0.15 o                         
  -1   5   5         65.85         65.75         2.67 o                         
   0   5   5          7.03          6.47         0.29 o                         
   1   5   5         26.69         26.35         0.87 o                         
   2   5   5         21.66         24.43         0.82 o                         
   3   5   5          1.51          1.82         0.20 o                         
   4   5   5          2.68          2.44         0.17 o                         
   5   5   5          1.14          0.99         0.28 o                         
  -4   6   5          0.09          0.00         0.13 o                         
  -3   6   5          0.06          0.09         0.13 o                         
  -2   6   5          0.21          0.57         0.18 o                         
  -1   6   5          2.24          2.43         0.49 o                         
   0   6   5         11.50         12.48         0.69 o                         
   1   6   5         41.81         46.75         1.24 o                         
   2   6   5          9.97         11.39         0.46 o                         
   3   6   5          1.30          1.45         0.20 o                         
   4   6   5         34.71         30.12         1.14 o                         
  -3   7   5          1.40          1.75         0.22 o                         
  -2   7   5          0.85          1.49         0.22 o                         
  -1   7   5          1.12          1.02         0.46 o                         
   0   7   5          8.35          8.11         0.66 o                         
   1   7   5          3.23          3.76         0.34 o                         
   2   7   5          8.73          8.85         0.47 o                         
   3   7   5          0.00          0.02         0.08 o                         
  -1   8   5          0.00          0.04         0.09 o                         
   0   8   5          0.06          0.00         0.13 o                         
   1   8   5         14.01         14.42         0.57 o                         
  -1  -9   6          0.06         -0.10         0.22 o                         
   0  -9   6          0.03          0.00         0.11 o                         
   1  -9   6          0.82          0.18         0.18 o                         
  -2  -8   6          1.19          1.47         0.26 o                         
  -1  -8   6          1.52          1.39         0.37 o                         
   0  -8   6          0.05          0.00         0.22 o                         
   1  -8   6         11.27         10.27         0.50 o                         
   2  -8   6         12.51          9.82         0.51 o                         
  -3  -7   6          9.65          7.37         0.68 o                         
  -2  -7   6         15.82         17.87         0.88 o                         
  -1  -7   6          0.08         -0.08         0.16 o                         
   0  -7   6          0.20          0.41         0.14 o                         
   1  -7   6          0.04          0.09         0.15 o                         
   2  -7   6         24.78         25.90         1.06 o                         
   3  -7   6          3.57          2.81         0.48 o                         
   4  -7   6          0.02          0.04         0.26 o                         
  -3  -6   6          3.31          2.98         0.70 o                         
  -2  -6   6          3.78          5.11         0.35 o                         
  -1  -6   6         20.72         19.28         0.68 o                         
   0  -6   6          4.84          4.64         0.47 o                         
   1  -6   6          0.90          1.11         0.22 o                         
   2  -6   6          5.74          6.04         0.49 o                         
   3  -6   6          0.07         -0.09         0.22 o                         
   4  -6   6          2.45          2.51         0.25 o                         
   5  -6   6          0.82          0.26         0.22 o                         
  -5  -5   6         13.18         13.56         0.79 o                         
  -3  -5   6          2.72          2.24         0.57 o                         
  -2  -5   6          6.83          7.55         0.46 o                         
  -1  -5   6         43.63         44.10         1.36 o                         
   0  -5   6          9.65          8.95         0.40 o                         
   1  -5   6          0.04          0.23         0.13 o                         
   2  -5   6          8.35          8.47         0.39 o                         
   3  -5   6          2.09          2.72         0.57 o                         
   4  -5   6          3.50          2.95         0.33 o                         
   5  -5   6          1.68          1.93         0.48 o                         
  -6  -4   6          3.98          4.47         0.31 o                         
  -5  -4   6          1.66          1.69         0.37 o                         
  -4  -4   6         13.40         13.34         0.63 o                         
  -3  -4   6          9.74          8.97         0.94 o                         
  -2  -4   6         49.68         37.29         1.98 o                         
  -1  -4   6          1.30          1.84         0.37 o                         
   0  -4   6        411.72        396.23        18.03 o                         
   1  -4   6          2.13          1.88         0.21 o                         
   2  -4   6          1.71          1.65         0.31 o                         
   3  -4   6         16.12         17.03         1.23 o                         
   4  -4   6          0.02          0.12         0.17 o                         
   5  -4   6          2.78          2.63         0.57 o                         
  -6  -3   6         11.33         11.12         0.97 o                         
  -5  -3   6        162.73        192.24         6.79 o                         
  -4  -3   6        290.81        311.71         8.96 o                         
  -3  -3   6          1.85          2.15         0.57 o                         
  -2  -3   6          7.69          9.39         0.61 o                         
  -1  -3   6        298.11        300.60        10.65 o                         
   0  -3   6          2.49          1.35         0.25 o                         
   1  -3   6         39.86         39.14         2.36 o                         
   2  -3   6         33.01         28.28         0.95 o                         
   3  -3   6          4.04          3.20         0.57 o                         
   4  -3   6          0.69          0.47         0.20 o                         
   5  -3   6          1.45          0.79         0.35 o                         
  -6  -2   6          9.67          9.94         0.44 o                         
  -5  -2   6          0.07          0.13         0.15 o                         
  -4  -2   6         63.75         65.30         2.37 o                         
  -3  -2   6         52.28         45.78         1.72 o                         
  -2  -2   6        298.99        284.26        14.15 o                         
  -1  -2   6        493.86        480.63        13.84 o                         
   0  -2   6         96.07         87.93         2.61 o                         
   1  -2   6        355.17        336.74         9.72 o                         
   2  -2   6         66.11         58.94         2.22 o                         
   3  -2   6          4.31          3.08         0.31 o                         
   4  -2   6          3.19          3.29         0.50 o                         
   5  -2   6         10.79         10.89         0.51 o                         
  -6  -1   6          0.54          0.92         0.22 o                         
  -5  -1   6         75.52         88.99         3.20 o                         
  -4  -1   6          4.88          5.42         0.30 o                         
  -3  -1   6         87.58        105.49         3.77 o                         
  -2  -1   6          0.20          0.61         0.26 o                         
  -1  -1   6        118.66        131.97         3.88 o                         
   0  -1   6        260.99        234.88         8.37 o                         
   1  -1   6        180.96        196.71         7.06 o                         
   2  -1   6          0.65          1.40         0.70 o                         
   3  -1   6         53.28         42.83         1.60 o                         
   4  -1   6         43.12         36.75         1.38 o                         
   5  -1   6          2.49          2.95         0.40 o                         
   6  -1   6          0.96          1.27         0.31 o                         
  -6   0   6          1.73          1.92         0.18 o                         
  -5   0   6         23.98         27.08         1.07 o                         
  -4   0   6        101.17        107.53         6.96 o                         
  -3   0   6          0.51         -0.13         0.22 o                         
  -2   0   6        197.70        210.36        10.48 o                         
  -1   0   6        431.70        398.72        11.49 o                         
   0   0   6         65.10         67.73         2.55 o                         
   1   0   6        302.95        295.74        10.54 o                         
   2   0   6         81.12         84.94         4.55 o                         
   3   0   6        238.16        200.48         7.07 o                         
   4   0   6        117.61        116.15         3.38 o                         
   5   0   6          8.31          8.75         0.34 o                         
   6   0   6          2.54          2.34         0.22 o                         
  -6   1   6          2.42          1.93         0.19 o                         
  -5   1   6          9.69          9.11         0.37 o                         
  -4   1   6         36.27         37.14         1.38 o                         
  -3   1   6         11.33         13.49         0.59 o                         
  -2   1   6          0.00          0.31         0.18 o                         
  -1   1   6         14.71         31.54         1.73 o                         
   0   1   6        174.60        181.25         6.56 o                         
   1   1   6       1213.00       1204.60        42.35 o                         
   2   1   6          1.08          0.96         0.35 o                         
   3   1   6         10.52         10.75         0.40 o                         
   4   1   6          3.99          4.27         0.24 o                         
   5   1   6         69.33         77.82         2.28 o                         
   6   1   6          4.37          4.71         0.25 o                         
  -6   2   6          0.91          1.09         0.17 o                         
  -5   2   6          0.15         -0.07         0.10 o                         
  -4   2   6         18.96         18.27         0.64 o                         
  -3   2   6        105.20        100.83         3.60 o                         
  -2   2   6         16.31         15.37         0.65 o                         
  -1   2   6         14.30         13.33         1.19 o                         
   0   2   6        234.12        221.40         7.96 o                         
   1   2   6          9.13         11.14         0.97 o                         
   2   2   6          3.24          2.16         0.37 o                         
   3   2   6          0.30          0.74         0.35 o                         
   4   2   6        268.42        297.87         8.57 o                         
   5   2   6         39.83         45.74         1.39 o                         
   6   2   6          6.28          6.89         0.29 o                         
  -6   3   6          0.79          0.35         0.35 o                         
  -5   3   6          1.72          1.70         0.19 o                         
  -4   3   6         17.59         16.07         0.56 o                         
  -3   3   6         20.12         17.45         0.60 o                         
  -2   3   6          4.53          4.85         0.47 o                         
  -1   3   6         21.71         18.16         1.60 o                         
   0   3   6         14.93         12.91         0.61 o                         
   1   3   6          3.31          4.10         0.24 o                         
   2   3   6        225.74        235.22         5.87 o                         
   3   3   6         77.18         74.40         1.91 o                         
   4   3   6          9.24          9.92         0.37 o                         
   5   3   6         40.16         39.96         1.20 o                         
   6   3   6         15.31         13.92         0.79 o                         
  -5   4   6          0.28          0.31         0.12 o                         
  -4   4   6          0.43          0.27         0.11 o                         
  -3   4   6          5.26          5.26         0.32 o                         
  -2   4   6          1.96          2.37         0.32 o                         
  -1   4   6         18.28         18.51         0.80 o                         
   0   4   6          0.74          0.61         0.17 o                         
   1   4   6          0.65          0.43         0.13 o                         
   2   4   6         51.25         50.48         1.33 o                         
   3   4   6        122.35        137.09         3.48 o                         
   4   4   6         10.23         10.89         0.40 o                         
   5   4   6         63.94         63.33         1.86 o                         
  -5   5   6          0.93          1.31         0.26 o                         
  -4   5   6          2.67          2.41         0.25 o                         
  -3   5   6          0.39          0.53         0.18 o                         
  -2   5   6         12.27         12.62         0.57 o                         
  -1   5   6         12.20         14.57         0.67 o                         
   0   5   6          0.16          0.26         0.11 o                         
   1   5   6          0.92          1.40         0.24 o                         
   2   5   6         70.18         76.24         2.28 o                         
   3   5   6          6.88          7.35         0.40 o                         
   4   5   6          4.50          4.18         0.59 o                         
   5   5   6          2.82          1.94         0.17 o                         
  -4   6   6          0.04         -0.04         0.09 o                         
  -3   6   6          1.21          1.10         0.22 o                         
  -2   6   6          3.10          3.02         0.36 o                         
  -1   6   6          0.19          1.93         0.66 o                         
   0   6   6          0.00         -0.12         0.35 o                         
   1   6   6          4.92          4.91         0.27 o                         
   2   6   6         15.47         17.25         0.61 o                         
   3   6   6          3.16          1.96         0.20 o                         
   4   6   6          7.49          7.06         0.44 o                         
  -3   7   6          0.48          0.83         0.18 o                         
  -1   7   6          2.19          2.81         0.24 o                         
   0   7   6          0.04          0.12         0.23 o                         
   1   7   6          0.02          0.19         0.31 o                         
   2   7   6          2.11          1.96         0.25 o                         
   3   7   6          0.20          0.18         0.18 o                         
  -1  -9   7          1.30          0.89         0.19 o                         
   0  -9   7          0.01         -0.05         0.11 o                         
   1  -9   7          0.10          0.09         0.18 o                         
  -2  -8   7          0.01         -0.11         0.15 o                         
  -1  -8   7          4.12          4.17         0.28 o                         
   0  -8   7          3.54          2.95         0.26 o                         
   1  -8   7          1.41          1.60         0.24 o                         
   2  -8   7          0.53          1.31         0.48 o                         
   3  -8   7          2.49          1.97         0.22 o                         
  -3  -7   7          7.41          7.85         0.70 o                         
  -2  -7   7          0.12          0.12         0.20 o                         
  -1  -7   7          1.70          1.86         0.34 o                         
   0  -7   7          3.49          3.36         0.30 o                         
   1  -7   7          1.75          2.03         0.26 o                         
   2  -7   7          0.93          1.19         0.25 o                         
   3  -7   7          0.15          0.09         0.22 o                         
   4  -7   7          0.05         -0.15         0.15 o                         
  -3  -6   7         41.29         49.30         2.86 o                         
  -2  -6   7          0.02         -0.03         0.19 o                         
  -1  -6   7         15.99         18.99         0.66 o                         
   0  -6   7         44.89         49.15         1.52 o                         
   1  -6   7         45.98         48.46         1.50 o                         
   2  -6   7          1.34          1.28         0.22 o                         
   3  -6   7          4.25          3.42         0.53 o                         
   4  -6   7          1.44          0.66         0.22 o                         
  -3  -5   7         31.53         31.11         1.71 o                         
  -2  -5   7          4.37          4.19         0.40 o                         
  -1  -5   7         29.34         29.51         0.98 o                         
   0  -5   7          0.72          1.17         0.22 o                         
   1  -5   7          1.36          2.16         0.27 o                         
   2  -5   7          9.86         10.40         0.44 o                         
   3  -5   7          3.92          3.60         0.48 o                         
   4  -5   7          1.09          0.88         0.19 o                         
   5  -5   7          6.72          6.89         0.66 o                         
  -6  -4   7          2.23          2.67         0.31 o                         
  -5  -4   7          0.72          0.79         0.31 o                         
  -4  -4   7          8.40          7.44         0.44 o                         
  -3  -4   7        223.54        202.91        10.18 o                         
  -2  -4   7          0.67          2.11         0.48 o                         
  -1  -4   7          0.25          0.54         0.16 o                         
   0  -4   7        210.91        209.86         6.07 o                         
   1  -4   7          6.02          7.11         0.34 o                         
   2  -4   7         38.84         36.66         1.15 o                         
   3  -4   7          9.27         10.35         0.75 o                         
   4  -4   7          1.37          1.54         0.26 o                         
   5  -4   7          2.16          1.70         0.27 o                         
  -6  -3   7         12.14         12.55         0.70 o                         
  -5  -3   7         27.11         30.61         1.18 o                         
  -4  -3   7          6.11          6.59         0.42 o                         
  -3  -3   7         16.13         18.36         0.76 o                         
  -2  -3   7          1.60          5.17         0.44 o                         
  -1  -3   7         81.17         90.57         3.34 o                         
   0  -3   7        189.48        194.59         7.52 o                         
   1  -3   7        109.54        109.25         4.70 o                         
   2  -3   7        153.14        134.66         4.90 o                         
   3  -3   7          9.48         11.14         0.75 o                         
   4  -3   7         12.24         11.85         0.57 o                         
   5  -3   7          1.39          1.32         0.24 o                         
  -6  -2   7          5.22          4.13         0.24 o                         
  -5  -2   7          1.02          0.81         0.18 o                         
  -4  -2   7          1.25          1.56         0.24 o                         
  -3  -2   7         50.78         50.01         1.84 o                         
  -2  -2   7        488.08        579.26        28.81 o                         
  -1  -2   7         61.32         68.81         2.55 o                         
   0  -2   7         41.55         43.04         1.37 o                         
   1  -2   7         81.76         72.91         2.64 o                         
   2  -2   7         51.51         53.72         2.06 o                         
   3  -2   7         24.61         26.15         1.01 o                         
   4  -2   7          0.01          0.06         0.18 o                         
   5  -2   7          9.98         10.66         0.66 o                         
  -6  -1   7          0.14          0.42         0.11 o                         
  -5  -1   7          7.54          7.75         0.39 o                         
  -4  -1   7         14.69         15.56         0.71 o                         
  -3  -1   7         84.71         92.63         3.33 o                         
  -2  -1   7          3.32          4.69         0.39 o                         
  -1  -1   7         27.86         52.88         1.64 o                         
   0  -1   7        114.28        107.45         3.19 o                         
   1  -1   7        756.26        712.83        20.46 o                         
   2  -1   7          4.60          3.55         0.48 o                         
   3  -1   7         40.88         29.38         1.58 o                         
   4  -1   7          1.23          1.53         0.31 o                         
   5  -1   7         16.66         15.96         0.67 o                         
  -6   0   7          0.04         -0.07         0.09 o                         
  -5   0   7          0.24          0.18         0.11 o                         
  -4   0   7          3.54          3.31         0.70 o                         
  -3   0   7          4.66          3.69         0.25 o                         
  -2   0   7        140.92        158.73         7.96 o                         
  -1   0   7         83.26         79.12         2.40 o                         
   0   0   7        149.51        153.03         5.55 o                         
   1   0   7         57.38         55.06         3.04 o                         
   2   0   7        427.41        406.28        20.48 o                         
   3   0   7          8.55          5.54         0.46 o                         
   4   0   7         19.93         22.00         0.77 o                         
   5   0   7          3.86          4.22         0.32 o                         
   6   0   7          5.81          5.96         0.44 o                         
  -6   1   7          7.52          8.06         0.43 o                         
  -5   1   7          3.51          3.51         0.23 o                         
  -4   1   7         14.60         12.85         0.57 o                         
  -3   1   7          4.45          3.93         0.37 o                         
  -2   1   7        226.44        203.53         8.47 o                         
  -1   1   7         53.66         55.36         3.48 o                         
   0   1   7        351.40        334.61        11.92 o                         
   1   1   7         48.58         40.00         2.34 o                         
   2   1   7         87.61         89.20         4.51 o                         
   3   1   7        108.80         97.18         2.84 o                         
   4   1   7         58.35         59.46         1.76 o                         
   5   1   7          2.61          3.71         0.21 o                         
   6   1   7          0.02          0.13         0.11 o                         
  -6   2   7          0.03         -0.01         0.12 o                         
  -5   2   7          0.13          0.06         0.12 o                         
  -4   2   7          2.12          2.21         0.23 o                         
  -3   2   7          2.01          1.96         0.25 o                         
  -2   2   7         41.03         38.57         1.43 o                         
  -1   2   7          0.23          1.05         0.31 o                         
   0   2   7         91.57         92.22         4.91 o                         
   1   2   7         35.02         32.43         1.07 o                         
   2   2   7         11.13         13.37         0.42 o                         
   3   2   7        518.52        514.47        12.78 o                         
   4   2   7        229.34        254.02         7.30 o                         
   5   2   7          1.78          1.80         0.16 o                         
   6   2   7          2.79          2.45         0.39 o                         
  -6   3   7          2.09          2.81         0.22 o                         
  -5   3   7          0.08          0.04         0.09 o                         
  -4   3   7          8.82          9.39         0.39 o                         
  -3   3   7          9.58          7.81         0.39 o                         
  -2   3   7          4.34          3.36         0.35 o                         
  -1   3   7        148.30        133.46         4.77 o                         
   0   3   7          1.80          1.53         0.25 o                         
   1   3   7         30.60         29.99         0.95 o                         
   2   3   7          1.84          1.72         0.16 o                         
   3   3   7         23.17         20.22         0.67 o                         
   4   3   7          3.48          3.37         0.22 o                         
   5   3   7          3.75          3.81         0.23 o                         
  -5   4   7          3.49          2.98         0.72 o                         
  -4   4   7          1.97          1.57         0.26 o                         
  -3   4   7          5.31          5.99         0.32 o                         
  -2   4   7          0.09         -0.02         0.11 o                         
  -1   4   7         16.26         15.56         1.01 o                         
   0   4   7          8.87         10.41         0.48 o                         
   1   4   7          1.35          1.80         0.35 o                         
   2   4   7          1.00          0.94         0.23 o                         
   3   4   7         16.86         18.32         0.54 o                         
   4   4   7         14.71         15.33         0.51 o                         
   5   4   7         24.40         24.71         0.92 o                         
  -5   5   7          2.92          4.08         0.26 o                         
  -4   5   7          0.11         -0.13         0.13 o                         
  -3   5   7          6.55          7.66         0.64 o                         
  -2   5   7          0.48          0.36         0.13 o                         
  -1   5   7         10.87         10.78         0.56 o                         
   0   5   7          1.93          2.33         0.30 o                         
   1   5   7          0.00          0.05         0.11 o                         
   2   5   7          0.67          1.16         0.22 o                         
   3   5   7          0.01         -0.08         0.11 o                         
   4   5   7          0.76          0.53         0.20 o                         
  -4   6   7          1.68          1.10         0.18 o                         
  -3   6   7         15.80         18.00         1.01 o                         
  -2   6   7          3.57          4.31         0.37 o                         
  -1   6   7          0.11          0.01         0.12 o                         
   0   6   7          0.02          0.15         0.15 o                         
   1   6   7          1.71          1.96         0.22 o                         
   2   6   7          6.88          6.39         0.25 o                         
   3   6   7          0.07          0.04         0.12 o                         
  -2   7   7          4.91          4.69         0.31 o                         
  -1   7   7          1.26          1.79         0.28 o                         
   0   7   7          6.08          5.84         0.55 o                         
   1   7   7          0.75          0.76         0.22 o                         
   2   7   7          1.17          0.92         0.17 o                         
   0  -9   8          0.48          0.39         0.18 o                         
  -2  -8   8          2.13          2.89         0.35 o                         
  -1  -8   8          5.83          5.28         0.77 o                         
   0  -8   8          0.00         -0.02         0.14 o                         
   1  -8   8         11.20         11.91         0.45 o                         
   2  -8   8          0.38          0.26         0.26 o                         
   3  -8   8          0.32          0.26         0.13 o                         
  -2  -7   8         43.07         38.68         2.42 o                         
  -1  -7   8          2.31          2.32         0.26 o                         
   0  -7   8          2.07          1.92         0.27 o                         
   1  -7   8          2.69          2.82         0.26 o                         
   2  -7   8          6.50          7.75         0.43 o                         
   3  -7   8          0.15         -0.18         0.18 o                         
   4  -7   8          0.02         -0.13         0.13 o                         
  -3  -6   8         27.41         22.20         0.99 o                         
  -2  -6   8         13.71         13.53         0.67 o                         
  -1  -6   8          5.21          5.61         0.33 o                         
   0  -6   8         21.63         21.19         0.90 o                         
   1  -6   8         16.93         19.57         0.69 o                         
   2  -6   8         19.41         21.64         0.77 o                         
   3  -6   8          4.38          5.92         0.88 o                         
   4  -6   8          0.37          0.34         0.11 o                         
  -4  -5   8         47.71         42.81         2.33 o                         
  -3  -5   8          0.26          0.18         0.26 o                         
  -2  -5   8         12.87         17.48         0.76 o                         
  -1  -5   8        116.24        121.32         3.56 o                         
   0  -5   8         20.46         20.62         0.82 o                         
   1  -5   8         11.60         13.65         0.51 o                         
   2  -5   8        101.92        105.43         3.11 o                         
   3  -5   8          5.53          4.95         0.53 o                         
   4  -5   8          0.04          0.05         0.15 o                         
   5  -5   8          0.10          0.08         0.15 o                         
  -5  -4   8          0.10          0.35         0.18 o                         
  -4  -4   8          3.82          3.48         0.42 o                         
  -3  -4   8          3.79          5.57         0.53 o                         
  -2  -4   8         64.95         63.42         2.32 o                         
  -1  -4   8         42.72         41.04         1.47 o                         
   0  -4   8         33.83         38.41         1.44 o                         
   1  -4   8         13.66         12.76         0.48 o                         
   2  -4   8         85.03         82.80         4.26 o                         
   3  -4   8        101.47        104.48         5.30 o                         
   4  -4   8          0.08          0.22         0.15 o                         
   5  -4   8          1.82          1.78         0.24 o                         
  -5  -3   8          9.31         10.13         0.66 o                         
  -4  -3   8          4.13          4.03         0.64 o                         
  -3  -3   8          1.56          3.74         0.42 o                         
  -2  -3   8          3.93          6.12         0.41 o                         
  -1  -3   8         98.22        102.84         3.07 o                         
   0  -3   8        110.16        115.62         3.44 o                         
   1  -3   8         10.29          9.98         0.54 o                         
   2  -3   8         62.78         56.20         5.86 o                         
   3  -3   8        106.53        102.15         5.17 o                         
   4  -3   8         16.46         15.94         0.69 o                         
   5  -3   8          1.09          1.01         0.26 o                         
  -6  -2   8          0.23          0.21         0.18 o                         
  -5  -2   8          7.49          9.00         0.49 o                         
  -4  -2   8         19.73         20.28         0.82 o                         
  -3  -2   8         15.33         17.26         1.47 o                         
  -2  -2   8          6.50          3.82         0.39 o                         
  -1  -2   8         45.88         43.86         1.72 o                         
   0  -2   8        114.77        130.89         4.73 o                         
   1  -2   8        169.95        155.02         5.59 o                         
   2  -2   8          0.17          0.18         0.22 o                         
   3  -2   8        471.77        444.48        15.61 o                         
   4  -2   8        136.15        118.81         5.98 o                         
   5  -2   8         31.65         35.64         1.93 o                         
  -6  -1   8          0.29          0.09         0.15 o                         
  -5  -1   8          1.23          1.00         0.20 o                         
  -4  -1   8          1.36          1.19         0.19 o                         
  -3  -1   8          0.78          1.68         0.31 o                         
  -2  -1   8         20.65         17.87         1.01 o                         
  -1  -1   8          0.20         23.38         2.96 o                         
   0  -1   8         38.03         35.31         1.38 o                         
   1  -1   8        692.77        661.25        23.25 o                         
   2  -1   8         44.29         38.17         1.43 o                         
   3  -1   8        102.52         82.20         4.16 o                         
   4  -1   8          9.69          9.30         0.61 o                         
   5  -1   8         65.72         68.96         3.53 o                         
  -6   0   8          0.09          0.14         0.09 o                         
  -5   0   8          3.16          2.78         0.23 o                         
  -4   0   8          0.27          0.68         0.61 o                         
  -3   0   8         25.70         23.08         0.79 o                         
  -2   0   8          1.84          1.52         0.25 o                         
  -1   0   8         33.81         27.07         1.11 o                         
   0   0   8        121.12        119.78         4.35 o                         
   1   0   8          0.10          0.44         0.26 o                         
   2   0   8         11.82          8.62         0.77 o                         
   3   0   8         27.29         25.11         0.96 o                         
   4   0   8        733.38        731.50        20.89 o                         
   5   0   8          0.19          0.04         0.11 o                         
  -6   1   8          3.36          3.62         0.21 o                         
  -5   1   8          1.30          0.86         0.20 o                         
  -4   1   8          0.57          0.24         0.12 o                         
  -3   1   8          2.42          2.55         0.50 o                         
  -2   1   8          3.87          4.56         0.29 o                         
  -1   1   8         12.68         12.05         0.65 o                         
   0   1   8          9.96          8.42         0.88 o                         
   1   1   8         33.20         30.97         1.33 o                         
   2   1   8         48.14         44.02         1.34 o                         
   3   1   8         17.62         16.07         0.57 o                         
   4   1   8         11.96         12.42         0.44 o                         
   5   1   8         77.07         80.17         2.46 o                         
   6   1   8          2.74          3.24         0.66 o                         
  -6   2   8          3.55          4.30         0.31 o                         
  -5   2   8          0.13          0.04         0.09 o                         
  -4   2   8         21.07         18.26         0.63 o                         
  -3   2   8          3.16          3.67         0.53 o                         
  -2   2   8         12.06         11.49         0.51 o                         
  -1   2   8          4.09          3.65         0.33 o                         
   0   2   8          2.48          1.05         0.44 o                         
   1   2   8         12.09          9.26         0.40 o                         
   2   2   8          0.10          0.48         0.13 o                         
   3   2   8         30.16         28.76         0.79 o                         
   4   2   8          0.32          0.11         0.08 o                         
   5   2   8         98.01        105.57         3.06 o                         
  -5   3   8          1.69          1.40         0.21 o                         
  -4   3   8          4.60          4.47         0.30 o                         
  -3   3   8         13.63         10.49         0.44 o                         
  -2   3   8          2.79          3.33         0.29 o                         
  -1   3   8          0.62          1.62         0.61 o                         
   0   3   8          3.65          2.58         0.29 o                         
   1   3   8          0.22          0.62         0.20 o                         
   2   3   8         36.68         34.23         1.07 o                         
   3   3   8         11.82         12.04         0.39 o                         
   4   3   8          2.44          2.49         0.23 o                         
   5   3   8         12.68         12.05         0.40 o                         
  -5   4   8          1.28          0.79         0.18 o                         
  -4   4   8          0.30          0.11         0.10 o                         
  -3   4   8         29.98         28.06         1.06 o                         
  -2   4   8         13.47         14.77         0.96 o                         
  -1   4   8          8.84          8.60         0.55 o                         
   0   4   8          1.15          0.74         0.26 o                         
   1   4   8          0.00          0.14         0.13 o                         
   2   4   8         15.29         18.16         0.64 o                         
   3   4   8          7.82          7.85         0.34 o                         
   4   4   8          3.07          3.02         0.31 o                         
   5   4   8          0.81          1.09         0.17 o                         
  -4   5   8          2.07          2.24         0.22 o                         
  -3   5   8          0.05          0.01         0.11 o                         
  -2   5   8        118.55        131.47         3.85 o                         
  -1   5   8         16.22         19.76         0.83 o                         
   0   5   8          0.30          0.43         0.25 o                         
   1   5   8          7.59          8.94         0.32 o                         
   2   5   8          0.25          1.57         0.22 o                         
   3   5   8          0.20          0.12         0.11 o                         
   4   5   8          0.02         -0.03         0.11 o                         
  -3   6   8          0.05          0.22         0.13 o                         
  -2   6   8          0.17          0.09         0.09 o                         
  -1   6   8          0.26          0.35         0.25 o                         
   0   6   8          3.86          3.94         0.32 o                         
   1   6   8          8.61          8.48         0.34 o                         
   2   6   8          0.15          0.14         0.10 o                         
   3   6   8          0.37          1.58         0.53 o                         
  -2   7   8          1.43          0.88         0.18 o                         
  -1   7   8         26.69         27.69         1.45 o                         
   0   7   8          8.43          8.98         0.70 o                         
   1   7   8          1.53          1.13         1.18 o                         
  -2  -8   9          0.10          0.35         0.18 o                         
  -1  -8   9         11.58         10.91         0.88 o                         
   0  -8   9          0.69          0.44         0.14 o                         
   1  -8   9         12.71         12.67         0.59 o                         
   2  -8   9          0.02          0.08         0.17 o                         
  -2  -7   9          0.19          0.02         0.16 o                         
  -1  -7   9         15.00         12.67         0.59 o                         
   0  -7   9          9.16         10.78         0.45 o                         
   1  -7   9          0.50          0.39         0.20 o                         
   2  -7   9          0.13          0.26         0.15 o                         
   3  -7   9          0.00          0.00         0.18 o                         
   4  -7   9          0.05          0.09         0.13 o                         
  -3  -6   9         41.98         32.15         1.80 o                         
  -2  -6   9          2.80          1.18         0.44 o                         
  -1  -6   9          0.14          0.64         0.16 o                         
   0  -6   9         54.55         57.77         1.77 o                         
   1  -6   9         14.20         16.67         0.60 o                         
   2  -6   9          1.88          2.02         0.29 o                         
   3  -6   9          0.26          0.22         0.22 o                         
   4  -6   9          3.94          4.45         0.25 o                         
  -4  -5   9         11.36          9.48         0.83 o                         
  -3  -5   9          0.12         -0.22         0.22 o                         
  -2  -5   9          2.30          2.21         0.55 o                         
  -1  -5   9          0.05          0.08         0.15 o                         
   0  -5   9         24.81         25.60         1.52 o                         
   1  -5   9          0.03          0.17         0.17 o                         
   2  -5   9         25.28         25.17         1.87 o                         
   3  -5   9          1.13          1.17         0.32 o                         
   4  -5   9          0.53          0.20         0.22 o                         
   5  -5   9          0.02         -0.13         0.18 o                         
  -5  -4   9          0.50          0.09         0.18 o                         
  -4  -4   9          1.24          1.18         0.48 o                         
  -2  -4   9         12.61         14.87         0.92 o                         
  -1  -4   9          5.06          5.08         0.31 o                         
   0  -4   9         34.24         36.85         1.15 o                         
   1  -4   9          0.05          0.00         0.11 o                         
   2  -4   9          0.85          1.05         0.39 o                         
   3  -4   9          2.94          3.07         0.79 o                         
   4  -4   9          0.06         -0.04         0.13 o                         
   5  -4   9         30.87         34.24         1.76 o                         
  -6  -3   9          1.60          1.75         0.26 o                         
  -5  -3   9          2.84          2.50         0.35 o                         
  -4  -3   9          6.27          5.48         0.37 o                         
  -3  -3   9         18.05         18.16         0.76 o                         
  -2  -3   9          9.68         13.22         1.05 o                         
  -1  -3   9          1.55          9.18         0.53 o                         
   0  -3   9         10.43         10.00         0.43 o                         
   1  -3   9        177.45        177.30         6.28 o                         
   2  -3   9        125.36        112.90         4.06 o                         
   3  -3   9          1.62          2.00         0.26 o                         
   4  -3   9          1.73          1.49         0.24 o                         
   5  -3   9          5.32          5.31         0.39 o                         
  -6  -2   9          3.49          3.68         0.31 o                         
  -5  -2   9          0.17          0.22         0.13 o                         
  -4  -2   9          0.20          0.23         0.14 o                         
  -3  -2   9          4.60          5.44         0.39 o                         
  -2  -2   9         16.47         18.25         0.70 o                         
  -1  -2   9          0.20          0.17         0.12 o                         
   0  -2   9          1.85          0.73         0.18 o                         
   1  -2   9          2.55          3.09         0.59 o                         
   2  -2   9         82.12         80.82         2.38 o                         
   3  -2   9         38.18         35.36         1.35 o                         
   4  -2   9         34.32         31.69         1.67 o                         
   5  -2   9         15.24         16.59         0.92 o                         
  -6  -1   9         14.73         13.02         1.32 o                         
  -4  -1   9         15.05         15.71         0.67 o                         
  -3  -1   9          1.55          1.61         0.26 o                         
  -2  -1   9         37.34         37.31         1.40 o                         
  -1  -1   9          7.92          5.61         0.53 o                         
   0  -1   9         60.55         61.06         2.32 o                         
   1  -1   9          0.90          2.41         0.48 o                         
   2  -1   9          3.00          2.02         0.31 o                         
   3  -1   9         73.04         51.29         6.70 o                         
   4  -1   9         59.26         61.35         3.17 o                         
   5  -1   9         14.98         16.68         0.97 o                         
  -6   0   9          0.92          1.40         0.18 o                         
  -5   0   9          0.00         -0.08         0.11 o                         
  -4   0   9          2.05          2.51         0.27 o                         
  -3   0   9          0.21         -0.09         0.18 o                         
  -2   0   9          5.16          4.91         0.44 o                         
  -1   0   9          2.85          3.46         0.29 o                         
   0   0   9          6.34          6.18         0.52 o                         
   2   0   9          6.32          6.18         0.44 o                         
   3   0   9        116.89        109.83         3.22 o                         
   4   0   9        119.56        128.88         4.58 o                         
   5   0   9         20.38         20.88         0.81 o                         
   6   0   9          1.97          1.89         0.39 o                         
  -6   1   9          2.20          2.91         0.33 o                         
  -5   1   9          0.53          0.21         0.09 o                         
  -4   1   9         11.00         10.39         0.47 o                         
  -3   1   9          3.89          3.14         0.29 o                         
  -2   1   9         35.96         32.59         1.23 o                         
  -1   1   9          1.42          1.34         0.22 o                         
   0   1   9          9.25          8.44         0.44 o                         
   1   1   9         37.79         33.38         1.29 o                         
   2   1   9          7.75          7.90         0.34 o                         
   3   1   9         63.58         58.33         1.75 o                         
   4   1   9          2.87          2.30         0.27 o                         
   5   1   9         12.27         12.71         0.53 o                         
  -5   2   9          8.62          7.29         0.31 o                         
  -4   2   9         14.69         11.24         0.44 o                         
  -3   2   9          0.21          0.41         0.14 o                         
  -2   2   9         11.91         10.77         0.47 o                         
  -1   2   9         27.36         27.07         1.07 o                         
   0   2   9         23.05         21.08         0.85 o                         
   1   2   9         32.84         31.24         0.99 o                         
   2   2   9          7.43          6.31         0.33 o                         
   3   2   9          4.63          4.70         0.27 o                         
   4   2   9          0.03         -0.03         0.11 o                         
   5   2   9          3.26          3.52         0.26 o                         
  -5   3   9         11.77         13.21         0.45 o                         
  -4   3   9          1.24          1.32         0.23 o                         
  -3   3   9         11.39         11.34         0.68 o                         
  -2   3   9         10.22         10.17         0.42 o                         
  -1   3   9        235.65        242.06         8.56 o                         
   0   3   9          5.46          5.17         0.36 o                         
   1   3   9         24.06         26.44         0.86 o                         
   2   3   9          4.53          4.91         0.29 o                         
   3   3   9          0.00         -0.11         0.11 o                         
   4   3   9          0.66          0.91         0.17 o                         
   5   3   9          0.13          0.26         0.12 o                         
  -5   4   9          0.12          0.04         0.09 o                         
  -4   4   9          0.23          0.05         0.11 o                         
  -2   4   9         10.97         12.41         0.48 o                         
  -1   4   9          0.81          1.18         0.44 o                         
   0   4   9          7.77          8.45         0.69 o                         
   1   4   9          7.96          8.11         0.37 o                         
   2   4   9          6.21          7.03         0.33 o                         
   3   4   9          1.52          1.59         0.20 o                         
   4   4   9          2.63          2.17         0.20 o                         
  -4   5   9          3.78          4.74         0.31 o                         
  -3   5   9         19.77         20.45         0.78 o                         
  -2   5   9          5.55          6.28         0.32 o                         
  -1   5   9          8.57         10.38         0.42 o                         
   0   5   9         96.04        115.13         4.14 o                         
   1   5   9          0.03          0.28         0.28 o                         
   2   5   9          1.23          1.31         0.15 o                         
   3   5   9          0.51          0.45         0.11 o                         
   4   5   9          0.05          0.07         0.09 o                         
  -3   6   9         15.05         14.62         0.79 o                         
  -2   6   9          2.28          2.15         0.22 o                         
  -1   6   9          3.62          4.05         0.24 o                         
   0   6   9          0.01          0.02         0.15 o                         
   1   6   9         34.24         33.02         1.52 o                         
   2   6   9          0.42          0.27         0.11 o                         
   3   6   9          0.51          0.23         0.08 o                         
   0   7   9          0.12         -0.03         0.11 o                         
  -2  -8  10          2.38          2.89         0.35 o                         
  -1  -8  10          1.30          2.37         0.31 o                         
   0  -8  10          0.16          0.04         0.26 o                         
   1  -8  10         29.62         35.25         1.35 o                         
   2  -8  10          4.01          3.51         0.48 o                         
  -2  -7  10         11.54         12.35         1.01 o                         
  -1  -7  10          7.39          7.66         0.34 o                         
   0  -7  10          4.89          4.67         0.28 o                         
   1  -7  10         12.85         13.87         0.62 o                         
   2  -7  10         44.78         42.39         1.59 o                         
   3  -7  10          0.07          0.10         0.11 o                         
  -2  -6  10          2.91          4.66         0.48 o                         
  -1  -6  10          0.02          0.56         0.18 o                         
   0  -6  10          0.10          0.26         0.12 o                         
   1  -6  10          4.80          4.95         0.36 o                         
   2  -6  10         53.84         62.65         2.32 o                         
   3  -6  10         25.23         22.31         1.27 o                         
   4  -6  10          0.86          1.06         0.16 o                         
  -4  -5  10          0.72          0.09         0.31 o                         
  -3  -5  10          0.21          0.04         0.22 o                         
  -2  -5  10          1.62          6.19         0.66 o                         
  -1  -5  10         23.93         24.37         1.57 o                         
   0  -5  10          6.14          6.33         0.33 o                         
   1  -5  10         11.08         12.78         0.62 o                         
   2  -5  10        103.78        106.19         5.52 o                         
   3  -5  10         12.54         13.96         0.70 o                         
   4  -5  10          1.03          0.68         0.26 o                         
   5  -5  10          0.78          0.92         0.26 o                         
  -4  -4  10          0.29          0.35         0.26 o                         
  -2  -4  10          1.84          1.43         0.32 o                         
  -1  -4  10          2.14          2.10         0.39 o                         
   0  -4  10         31.05         30.64         0.98 o                         
   1  -4  10         26.70         23.48         1.12 o                         
   2  -4  10          0.02          0.04         0.17 o                         
   3  -4  10        265.79        295.69        24.47 o                         
   4  -4  10          5.24          4.55         0.33 o                         
   5  -4  10          3.34          4.08         0.31 o                         
  -5  -3  10         12.26         14.70         0.83 o                         
  -4  -3  10          2.31          2.57         0.31 o                         
  -3  -3  10          3.15          4.34         0.37 o                         
  -2  -3  10          2.89          3.02         0.39 o                         
  -1  -3  10          3.17          5.15         0.44 o                         
   0  -3  10          0.02          0.15         0.15 o                         
   1  -3  10         58.40         56.85         2.10 o                         
   2  -3  10          1.21          1.27         0.23 o                         
   3  -3  10         67.05         69.69         2.56 o                         
   4  -3  10          0.01          0.04         0.13 o                         
   5  -3  10         13.41         12.24         0.70 o                         
  -6  -2  10          0.02          0.00         0.09 o                         
  -5  -2  10          8.44          7.54         0.53 o                         
  -4  -2  10          9.47          8.59         0.46 o                         
  -3  -2  10         13.99         10.30         0.51 o                         
  -2  -2  10          0.04          0.11         0.14 o                         
  -1  -2  10         40.76         37.48         1.43 o                         
   0  -2  10          3.48          5.06         0.35 o                         
   1  -2  10         20.32         18.99         1.80 o                         
   2  -2  10          6.68          6.16         0.37 o                         
   3  -2  10          1.91          1.97         0.26 o                         
   5  -2  10         18.07         18.53         1.01 o                         
  -6  -1  10          1.85          2.54         0.22 o                         
  -5  -1  10          4.13          3.46         0.35 o                         
  -4  -1  10          3.92          6.15         0.37 o                         
  -3  -1  10          8.51          6.16         0.39 o                         
  -2  -1  10          1.58          1.53         0.35 o                         
  -1  -1  10          0.09          0.43         0.20 o                         
   1  -1  10          0.08         -0.09         0.15 o                         
   2  -1  10          3.36          2.67         0.31 o                         
   3  -1  10          2.67          2.29         0.46 o                         
   4  -1  10          1.45          1.67         0.31 o                         
   5  -1  10         22.87         22.22         1.23 o                         
  -6   0  10          3.09          2.81         0.26 o                         
  -5   0  10          0.63          0.66         0.22 o                         
  -4   0  10         83.08         79.87         4.19 o                         
  -3   0  10          1.88          2.70         0.44 o                         
  -2   0  10         13.60         13.17         0.51 o                         
  -1   0  10          0.33          0.26         0.15 o                         
   0   0  10        100.86         87.81         3.14 o                         
   1   0  10          3.33          1.36         0.35 o                         
   2   0  10         31.42         29.62         1.13 o                         
   3   0  10          3.49          3.69         0.31 o                         
   4   0  10          1.41          1.01         0.26 o                         
   5   0  10         12.76         12.59         0.75 o                         
  -5   1  10          0.58          0.48         0.17 o                         
  -4   1  10          3.19          2.39         0.25 o                         
  -3   1  10         55.60         46.50         1.92 o                         
  -2   1  10          1.92          1.30         0.23 o                         
  -1   1  10         12.84         11.66         0.47 o                         
   0   1  10          2.88          2.44         0.37 o                         
   1   1  10          8.21          8.77         0.77 o                         
   2   1  10          1.37          1.63         0.24 o                         
   3   1  10          0.07          0.18         0.31 o                         
   4   1  10          1.35          1.58         0.26 o                         
   5   1  10          7.52          7.24         0.48 o                         
  -5   2  10          1.00          0.94         0.13 o                         
  -4   2  10          0.10          0.05         0.12 o                         
  -3   2  10         59.12         49.15         1.48 o                         
  -2   2  10         36.60         37.15         1.43 o                         
  -1   2  10         41.36         39.89         1.24 o                         
   0   2  10         35.64         33.11         1.27 o                         
   1   2  10         12.14         12.89         0.50 o                         
   2   2  10          0.57          0.39         0.13 o                         
   3   2  10          1.28          1.69         0.27 o                         
   4   2  10          7.13          6.79         0.46 o                         
   5   2  10          0.27          0.26         0.13 o                         
  -5   3  10          3.68          3.21         0.19 o                         
  -4   3  10          1.99          2.41         0.22 o                         
  -3   3  10          0.00          0.96         0.35 o                         
  -2   3  10        280.41        297.11        10.51 o                         
  -1   3  10         66.03         74.55         2.23 o                         
   0   3  10         32.64         33.88         1.32 o                         
   1   3  10          3.97          5.42         0.32 o                         
   2   3  10          2.74          3.15         0.28 o                         
   3   3  10          0.01         -0.07         0.14 o                         
   4   3  10          0.28          0.26         0.12 o                         
   5   3  10          1.58          1.62         0.22 o                         
  -4   4  10          0.16          0.04         0.09 o                         
  -3   4  10          8.03          7.13         0.34 o                         
  -2   4  10          5.79          6.83         0.36 o                         
  -1   4  10          4.07          4.93         0.29 o                         
   0   4  10         19.91         22.44         0.97 o                         
   1   4  10         72.40         78.07         2.33 o                         
   2   4  10          5.62          4.99         0.32 o                         
   3   4  10          0.95          0.84         0.17 o                         
   4   4  10          1.17          1.28         0.17 o                         
  -3   5  10          2.93          3.86         0.24 o                         
  -2   5  10         13.23         12.00         0.50 o                         
  -1   5  10         29.65         32.12         0.99 o                         
   0   5  10          6.70          7.95         0.44 o                         
   1   5  10         17.35         17.57         0.96 o                         
   2   5  10          5.88          5.79         0.27 o                         
   3   5  10          0.12          0.08         0.08 o                         
  -2   6  10          0.01          0.13         0.13 o                         
  -1   6  10          0.13          0.25         0.13 o                         
   0   6  10          3.23          2.73         0.20 o                         
   1   6  10          4.54          4.69         0.48 o                         
   2   6  10         17.46         14.57         0.57 o                         
  -1  -8  11          0.77          0.75         0.26 o                         
   0  -8  11          0.83          0.83         0.26 o                         
   1  -8  11          5.09          6.36         0.48 o                         
   2  -8  11          1.51          1.67         0.18 o                         
  -2  -7  11          0.45          0.34         0.16 o                         
  -1  -7  11          1.52          1.62         0.31 o                         
   0  -7  11          0.02          0.04         0.15 o                         
   1  -7  11          3.64          4.42         0.44 o                         
   2  -7  11          0.52          1.06         0.39 o                         
   3  -7  11          0.00          0.03         0.13 o                         
  -3  -6  11          0.05         -0.04         0.26 o                         
  -2  -6  11          0.01         -0.02         0.15 o                         
  -1  -6  11          0.55          0.64         0.15 o                         
   0  -6  11          5.39          5.02         0.36 o                         
   1  -6  11          9.50          9.82         0.55 o                         
   2  -6  11          0.01          0.00         0.15 o                         
   3  -6  11         15.93         18.96         1.05 o                         
   4  -6  11          8.23          7.72         0.48 o                         
  -4  -5  11          0.76          0.61         0.31 o                         
  -3  -5  11          1.25          1.53         0.39 o                         
  -2  -5  11          2.29          3.09         0.50 o                         
  -1  -5  11          0.01          0.07         0.15 o                         
   0  -5  11          0.59          0.46         0.15 o                         
   1  -5  11          5.19          5.43         0.37 o                         
   2  -5  11         31.47         35.61         1.49 o                         
   3  -5  11         11.18         12.59         0.59 o                         
   4  -5  11          0.10          0.23         0.13 o                         
  -4  -4  11          0.47          1.18         0.44 o                         
  -3  -4  11         11.59         10.22         0.70 o                         
  -2  -4  11          0.40          0.29         0.28 o                         
  -1  -4  11          0.21          0.04         0.15 o                         
   0  -4  11          0.52          1.00         0.26 o                         
   1  -4  11          0.00         -0.12         0.14 o                         
   2  -4  11          0.13          0.26         0.26 o                         
   3  -4  11          3.66          4.82         0.32 o                         
   4  -4  11         29.12         27.37         1.45 o                         
   5  -4  11         38.73         43.09         2.20 o                         
  -5  -3  11          1.02          1.58         0.31 o                         
  -4  -3  11          0.95          0.64         0.17 o                         
  -3  -3  11          8.76         10.62         0.54 o                         
  -2  -3  11          9.02          8.88         0.57 o                         
  -1  -3  11          1.88          2.41         0.33 o                         
   0  -3  11         13.41         14.78         0.67 o                         
   1  -3  11          2.81          2.89         0.39 o                         
   2  -3  11          9.55         10.37         0.41 o                         
   3  -3  11          5.22          5.72         0.53 o                         
   4  -3  11         13.63         13.16         0.88 o                         
   5  -3  11          2.99          3.33         0.26 o                         
  -5  -2  11          0.03          0.04         0.13 o                         
  -4  -2  11          3.14          2.94         0.33 o                         
  -3  -2  11         23.66         20.16         2.59 o                         
  -2  -2  11         30.25         32.80         1.27 o                         
  -1  -2  11          0.64          1.01         0.24 o                         
   0  -2  11          5.75          5.66         0.44 o                         
   1  -2  11          0.00          0.04         0.13 o                         
   2  -2  11          0.29          0.54         0.22 o                         
   3  -2  11          2.81          2.25         0.24 o                         
   4  -2  11         10.53         11.49         0.70 o                         
   5  -2  11          0.87          0.66         0.22 o                         
  -5  -1  11          2.66          1.80         0.26 o                         
  -4  -1  11         16.50         15.98         0.92 o                         
  -3  -1  11          1.14          0.80         0.17 o                         
  -2  -1  11        185.20        200.00        10.02 o                         
  -1  -1  11         63.77         64.09         2.34 o                         
   0  -1  11         41.55         41.66         1.57 o                         
   1  -1  11         25.33         19.34         1.38 o                         
   2  -1  11          0.47          0.92         0.22 o                         
   3  -1  11          7.40          7.10         0.42 o                         
   4  -1  11          0.10         -0.13         0.13 o                         
   5  -1  11          4.49          5.00         0.35 o                         
  -5   0  11          3.26          3.38         0.27 o                         
  -4   0  11          9.77          9.12         0.61 o                         
  -3   0  11          7.78          6.16         0.68 o                         
  -2   0  11        102.80        107.73         3.16 o                         
  -1   0  11          6.32          7.47         0.45 o                         
   0   0  11         45.63         43.74         2.29 o                         
   1   0  11         21.23         18.28         0.62 o                         
   2   0  11          0.95          1.01         0.17 o                         
   3   0  11          6.43          5.96         0.53 o                         
   4   0  11          0.71          0.96         0.26 o                         
   5   0  11          1.28          1.32         0.22 o                         
  -5   1  11         14.10         13.12         0.72 o                         
  -4   1  11          1.68          2.19         0.31 o                         
  -3   1  11         17.73         16.90         1.10 o                         
  -2   1  11         45.66         45.36         2.16 o                         
  -1   1  11        914.24        916.29        45.39 o                         
   0   1  11          1.63          1.17         0.21 o                         
   1   1  11         27.57         32.85         1.27 o                         
   2   1  11          2.90          2.36         0.37 o                         
   3   1  11          6.49          5.51         0.66 o                         
   4   1  11          0.63          0.70         0.26 o                         
   5   1  11          2.12          2.10         0.26 o                         
  -5   2  11          0.15          0.13         0.09 o                         
  -4   2  11          2.94          2.60         0.23 o                         
  -3   2  11          0.44          0.20         0.11 o                         
  -2   2  11          0.59          0.23         0.22 o                         
  -1   2  11          4.10          3.91         0.33 o                         
   0   2  11         47.87         48.55         1.82 o                         
   1   2  11          0.67          0.25         0.17 o                         
   2   2  11         29.98         29.72         1.16 o                         
   3   2  11          2.21          2.73         0.27 o                         
   4   2  11          8.10          7.98         0.53 o                         
   5   2  11          0.15         -0.13         0.13 o                         
  -4   3  11          0.19          0.12         0.11 o                         
  -3   3  11          2.65          1.89         0.21 o                         
  -2   3  11          2.62          1.97         0.24 o                         
  -1   3  11          0.12         -0.07         0.12 o                         
   0   3  11        232.77        259.71         9.19 o                         
   1   3  11          2.56          1.73         0.20 o                         
   2   3  11          0.50          0.34         0.13 o                         
   3   3  11          3.19          3.06         0.33 o                         
   4   3  11          0.98          0.88         0.22 o                         
  -4   4  11          0.16          0.18         0.13 o                         
  -3   4  11         12.60         11.28         0.47 o                         
  -2   4  11          6.64          6.48         0.50 o                         
  -1   4  11          3.07          3.59         0.26 o                         
   0   4  11          8.40         12.21         0.57 o                         
   1   4  11         49.69         50.72         1.86 o                         
   2   4  11          5.97          5.74         0.26 o                         
   3   4  11          8.00          8.25         0.32 o                         
   4   4  11          9.71         10.44         0.42 o                         
  -3   5  11          3.83          4.21         0.31 o                         
  -2   5  11          1.53          1.33         0.17 o                         
  -1   5  11          0.61          0.52         0.09 o                         
   0   5  11          2.99          2.84         0.20 o                         
   1   5  11         11.59         13.91         1.32 o                         
   2   5  11          0.68          0.87         0.17 o                         
   3   5  11          0.55          0.44         0.13 o                         
  -1   6  11          0.18          0.04         0.13 o                         
   0   6  11          1.37          1.13         0.18 o                         
   1   6  11          8.70          7.39         0.28 o                         
  -1  -8  12          0.23          0.18         0.13 o                         
   0  -8  12          0.14          0.09         0.13 o                         
   1  -8  12          4.49          4.52         0.24 o                         
  -2  -7  12          0.03          1.18         0.39 o                         
  -1  -7  12          2.21          1.86         0.25 o                         
   0  -7  12          0.13          0.12         0.14 o                         
   1  -7  12          0.39          0.05         0.24 o                         
   2  -7  12         22.07         24.64         0.77 o                         
   3  -7  12          0.39          0.35         0.09 o                         
  -3  -6  12          0.83          2.15         0.53 o                         
  -2  -6  12          0.39         -0.02         0.15 o                         
  -1  -6  12          0.12          0.29         0.19 o                         
   0  -6  12          3.46          3.26         0.46 o                         
   1  -6  12          0.69          1.01         0.39 o                         
   2  -6  12          0.52          0.96         0.39 o                         
   3  -6  12         25.65         29.17         1.58 o                         
   4  -6  12          1.07          1.23         0.18 o                         
  -4  -5  12          0.68          0.66         0.31 o                         
  -3  -5  12          0.48          0.22         0.26 o                         
  -2  -5  12          1.50          1.63         0.28 o                         
  -1  -5  12          0.18          0.04         0.15 o                         
   0  -5  12          0.02          0.00         0.24 o                         
   1  -5  12          4.46          5.06         0.37 o                         
   2  -5  12          0.15          0.21         0.22 o                         
   3  -5  12          3.43          3.11         0.25 o                         
   4  -5  12          1.34          1.32         0.18 o                         
  -4  -4  12          2.35          2.10         0.48 o                         
  -3  -4  12          0.65          0.53         0.22 o                         
  -2  -4  12          4.94          6.20         0.75 o                         
  -1  -4  12          6.62          5.70         0.57 o                         
   0  -4  12          0.77          1.68         0.31 o                         
   1  -4  12         14.51         15.40         1.01 o                         
   2  -4  12          0.08          0.06         0.12 o                         
   3  -4  12          1.01          0.74         0.31 o                         
   4  -4  12         20.63         20.64         1.10 o                         
   5  -4  12          4.21          4.12         0.31 o                         
  -5  -3  12          6.72          3.46         0.35 o                         
  -4  -3  12          0.14          0.17         0.18 o                         
  -3  -3  12          3.19          2.50         0.39 o                         
  -2  -3  12         36.24         29.01         1.80 o                         
  -1  -3  12          1.93          3.27         0.37 o                         
   0  -3  12         41.51         42.61         1.60 o                         
   1  -3  12         21.85         22.81         0.76 o                         
   2  -3  12          4.11          5.19         0.39 o                         
   3  -3  12          0.00         -0.09         0.13 o                         
   4  -3  12          1.46          1.58         0.22 o                         
   5  -3  12          1.08          0.70         0.18 o                         
  -5  -2  12          0.00         -0.09         0.13 o                         
  -4  -2  12         56.45         52.21         1.92 o                         
  -3  -2  12          5.46          5.21         0.39 o                         
  -2  -2  12          9.00         10.19         0.75 o                         
  -1  -2  12          3.46          4.03         0.48 o                         
   0  -2  12         94.10        103.73         5.26 o                         
   1  -2  12          6.24          4.82         0.36 o                         
   2  -2  12         12.24         11.67         0.70 o                         
   3  -2  12          3.20          3.20         0.26 o                         
   4  -2  12          9.08          9.96         0.61 o                         
   5  -2  12          0.25          0.18         0.13 o                         
  -5  -1  12          0.24          0.18         0.13 o                         
  -4  -1  12          0.09          0.22         0.18 o                         
  -3  -1  12         30.73         30.95         1.20 o                         
  -2  -1  12          0.00         -0.04         0.13 o                         
  -1  -1  12        229.21        230.33        11.53 o                         
   0  -1  12         51.15         52.01         1.91 o                         
   2  -1  12         10.54          9.22         0.45 o                         
   3  -1  12          0.01          0.30         0.15 o                         
   4  -1  12          2.95          3.90         0.35 o                         
   5  -1  12          0.02          0.00         0.13 o                         
  -5   0  12          0.17          0.11         0.08 o                         
  -4   0  12          3.83          2.46         0.31 o                         
  -3   0  12          7.64          7.24         0.53 o                         
  -2   0  12          9.34         10.77         0.46 o                         
  -1   0  12         76.18         79.58         2.37 o                         
   0   0  12         97.06         96.24         3.47 o                         
   1   0  12          0.38          0.52         0.11 o                         
   2   0  12          1.90          1.51         0.25 o                         
   3   0  12          0.00          0.39         0.22 o                         
   4   0  12          2.92          3.16         0.31 o                         
   5   0  12         11.46         12.81         0.70 o                         
  -5   1  12          0.03         -0.04         0.09 o                         
  -4   1  12          2.30          2.92         0.28 o                         
  -3   1  12          1.31          0.48         0.13 o                         
  -2   1  12        115.94        135.41         4.87 o                         
  -1   1  12          9.89         11.24         0.54 o                         
   0   1  12        128.14        130.83         4.68 o                         
   1   1  12         10.42          8.72         0.39 o                         
   2   1  12          3.99          2.43         0.26 o                         
   3   1  12          0.00          0.10         0.15 o                         
   4   1  12          0.35          0.26         0.13 o                         
   5   1  12          5.99          7.06         0.44 o                         
  -5   2  12          1.20          1.18         0.18 o                         
  -4   2  12          0.76          0.35         0.22 o                         
  -3   2  12          5.44          5.00         0.61 o                         
  -2   2  12         24.20         27.98         1.12 o                         
  -1   2  12         15.44         17.04         0.72 o                         
   0   2  12         72.80         78.97         2.90 o                         
   1   2  12         82.00         77.24         2.29 o                         
   2   2  12         46.37         40.30         1.65 o                         
   3   2  12          1.16          1.05         0.23 o                         
   4   2  12          3.31          3.46         0.31 o                         
  -4   3  12          2.53          2.67         0.26 o                         
  -3   3  12          5.26          7.08         0.46 o                         
  -2   3  12         13.17         11.69         1.18 o                         
  -1   3  12          5.35          7.29         0.46 o                         
   0   3  12          7.31          7.74         0.41 o                         
   1   3  12         20.86         24.41         0.79 o                         
   2   3  12          0.55          0.20         0.10 o                         
   3   3  12          0.32          0.31         0.14 o                         
   4   3  12          0.86          0.81         0.12 o                         
  -3   4  12          1.25          0.93         0.50 o                         
  -2   4  12          0.91          1.10         0.20 o                         
  -1   4  12          0.08          0.12         0.11 o                         
   0   4  12          2.58          2.27         0.19 o                         
   1   4  12         29.32         29.94         1.18 o                         
   2   4  12          7.18          6.23         0.33 o                         
   3   4  12          0.34          0.08         0.08 o                         
  -2   5  12          0.07          0.00         0.11 o                         
  -1   5  12          0.28          0.20         0.09 o                         
   0   5  12          0.45          0.71         0.17 o                         
   1   5  12          9.05          9.21         0.42 o                         
   2   5  12          9.63          8.99         0.39 o                         
  -1  -7  13          0.41          0.16         0.12 o                         
   0  -7  13          0.40          0.18         0.11 o                         
   1  -7  13          0.02         -0.08         0.11 o                         
   2  -7  13          1.24          1.75         0.18 o                         
  -3  -6  13         18.60         17.17         1.19 o                         
  -2  -6  13          0.07          0.15         0.20 o                         
  -1  -6  13          0.18          0.15         0.14 o                         
   0  -6  13          0.43          0.44         0.14 o                         
   1  -6  13          0.82          0.70         0.22 o                         
   2  -6  13          1.02          1.21         0.19 o                         
   3  -6  13          0.52          0.41         0.20 o                         
  -3  -5  13         18.59         19.36         1.10 o                         
  -2  -5  13          7.34          7.13         0.40 o                         
  -1  -5  13          0.21          0.33         0.15 o                         
   0  -5  13          8.25          8.66         0.47 o                         
   1  -5  13         11.32         12.65         0.88 o                         
   2  -5  13          1.23          2.19         0.25 o                         
   3  -5  13          0.96          1.08         0.24 o                         
   4  -5  13          0.00          0.04         0.13 o                         
  -4  -4  13          4.41          4.52         0.48 o                         
  -3  -4  13         67.15         68.15         3.57 o                         
  -2  -4  13         10.35         10.92         0.75 o                         
  -1  -4  13          0.01          0.87         0.19 o                         
   0  -4  13          0.31          0.51         0.24 o                         
   1  -4  13         20.34         20.98         0.86 o                         
   2  -4  13          1.01          1.13         0.33 o                         
   3  -4  13          0.00          0.88         0.57 o                         
   4  -4  13          6.51          8.38         0.53 o                         
  -4  -3  13          6.57          5.35         0.57 o                         
  -3  -3  13          0.08          0.09         0.39 o                         
  -2  -3  13        181.55        176.76         8.90 o                         
  -1  -3  13          2.48          2.76         0.48 o                         
   0  -3  13          0.00          0.11         0.13 o                         
   1  -3  13          0.97          0.27         0.15 o                         
   2  -3  13          0.05          0.09         0.15 o                         
   3  -3  13          0.92          1.51         0.20 o                         
   4  -3  13          2.99          3.90         0.31 o                         
   5  -3  13          0.12          0.44         0.13 o                         
  -5  -2  13          0.00          0.04         0.13 o                         
  -4  -2  13          0.13          0.18         0.13 o                         
  -3  -2  13          0.13          1.45         0.44 o                         
  -2  -2  13         97.32         95.53         3.45 o                         
  -1  -2  13          2.33          4.69         0.53 o                         
   0  -2  13          8.36         11.27         0.83 o                         
   1  -2  13         36.50         29.50         1.15 o                         
   2  -2  13          8.16          6.40         0.44 o                         
   3  -2  13          8.89          9.30         0.61 o                         
   4  -2  13          0.53          0.48         0.13 o                         
   5  -2  13          7.98          8.73         0.48 o                         
  -5  -1  13          2.71          1.53         0.22 o                         
  -4  -1  13          0.03          0.18         0.13 o                         
  -3  -1  13         12.65         13.23         0.59 o                         
  -2  -1  13          3.06          2.96         0.50 o                         
  -1  -1  13        564.98        622.58        21.83 o                         
   0  -1  13         28.72         27.85         1.38 o                         
   2  -1  13          1.00          0.58         0.22 o                         
   3  -1  13         19.38         19.49         1.34 o                         
   4  -1  13          0.16          0.18         0.13 o                         
   5  -1  13          7.45          8.16         0.48 o                         
  -5   0  13          0.05          0.00         0.09 o                         
  -4   0  13          2.41          1.93         0.26 o                         
  -3   0  13          1.52          1.58         0.31 o                         
  -2   0  13          8.39          9.45         0.41 o                         
  -1   0  13          1.48          1.26         0.27 o                         
   0   0  13         26.86         29.15         1.13 o                         
   1   0  13          0.23          0.09         0.11 o                         
   2   0  13         85.44         74.98         2.22 o                         
   3   0  13          0.01          0.14         0.14 o                         
   4   0  13          2.81          2.41         0.26 o                         
   5   0  13          0.31          0.09         0.13 o                         
  -4   1  13          0.55          0.58         0.20 o                         
  -3   1  13          3.32          4.08         0.35 o                         
  -2   1  13          8.76          9.59         0.56 o                         
  -1   1  13         15.72         15.62         0.68 o                         
   0   1  13         74.13         79.46         2.88 o                         
   1   1  13          0.13          0.19         0.11 o                         
   2   1  13          2.01          2.20         0.20 o                         
   3   1  13          8.25          6.16         0.40 o                         
   4   1  13          0.91          0.92         0.18 o                         
  -4   2  13          2.14          2.41         0.26 o                         
  -3   2  13          0.42          0.26         0.13 o                         
  -2   2  13          0.43          0.02         0.37 o                         
  -1   2  13          0.91          1.21         0.31 o                         
   0   2  13         15.41         19.89         0.82 o                         
   1   2  13          8.91          7.25         0.34 o                         
   2   2  13          0.19          0.00         0.10 o                         
   3   2  13         17.65         14.80         0.51 o                         
   4   2  13         11.43         14.12         0.54 o                         
  -4   3  13          0.56          0.66         0.22 o                         
  -3   3  13          0.32          0.26         0.13 o                         
  -2   3  13          1.90          2.59         0.44 o                         
  -1   3  13          0.87          0.64         0.19 o                         
   0   3  13          1.25          0.68         0.17 o                         
   1   3  13          0.55          1.08         0.19 o                         
   2   3  13          2.64          3.05         0.24 o                         
   3   3  13         11.51         12.76         0.51 o                         
  -3   4  13          0.02          0.04         0.13 o                         
  -2   4  13          0.01          0.00         0.18 o                         
  -1   4  13          0.06         -0.03         0.08 o                         
   0   4  13          0.35          0.16         0.13 o                         
   1   4  13          4.80          4.58         0.27 o                         
   2   4  13          0.06          0.15         0.11 o                         
  -1   5  13          0.03          0.09         0.13 o                         
   0   5  13          1.33          1.45         0.19 o                         
   1   5  13          0.18          0.10         0.08 o                         
   0  -7  14          0.14          0.11         0.11 o                         
   1  -7  14          1.17          1.27         0.22 o                         
  -2  -6  14          0.58          1.40         0.44 o                         
  -1  -6  14          0.02          0.09         0.14 o                         
   0  -6  14          0.16          0.21         0.13 o                         
   1  -6  14          0.46          0.60         0.12 o                         
   2  -6  14          0.35          1.71         0.48 o                         
   3  -6  14          5.61          4.91         0.31 o                         
  -3  -5  14          3.58          3.20         0.48 o                         
  -2  -5  14         48.44         44.68         2.33 o                         
  -1  -5  14          4.13          5.27         0.36 o                         
   0  -5  14         15.46         15.02         0.54 o                         
   1  -5  14          7.32          8.26         0.33 o                         
   2  -5  14          0.05         -0.01         0.12 o                         
   3  -5  14          4.66          5.04         0.35 o                         
  -3  -4  14          1.33          2.81         0.57 o                         
  -2  -4  14         31.41         28.03         1.54 o                         
  -1  -4  14          0.02          0.18         0.26 o                         
   0  -4  14         14.09         14.04         0.62 o                         
   1  -4  14          3.23          3.82         0.39 o                         
   2  -4  14          0.51          0.49         0.18 o                         
   3  -4  14          0.19          0.21         0.13 o                         
   4  -4  14         17.61         20.47         1.10 o                         
  -3  -3  14          2.88          1.49         0.53 o                         
  -2  -3  14          7.30          8.99         0.79 o                         
  -1  -3  14        158.41        153.75         7.77 o                         
   0  -3  14        121.42        134.65         6.82 o                         
   1  -3  14          1.60          2.28         0.31 o                         
   2  -3  14          4.66          4.30         0.35 o                         
   3  -3  14          5.30          7.13         0.37 o                         
   4  -3  14          1.50          2.02         0.22 o                         
  -4  -2  14          0.67         -0.18         0.18 o                         
  -3  -2  14          1.83          1.11         0.26 o                         
  -2  -2  14          4.00          2.59         0.44 o                         
  -1  -2  14         37.16         37.76         2.02 o                         
   0  -2  14         41.36         43.14         2.33 o                         
   1  -2  14         20.26         21.12         1.19 o                         
   2  -2  14          2.97          2.81         0.26 o                         
   3  -2  14          0.02         -0.01         0.22 o                         
   4  -2  14          0.94          1.18         0.22 o                         
  -4  -1  14          0.39          0.13         0.13 o                         
  -3  -1  14          1.60          1.28         0.27 o                         
  -2  -1  14          6.44          6.62         0.35 o                         
  -1  -1  14         17.94         19.19         0.89 o                         
   0  -1  14         25.25         26.14         1.82 o                         
   1  -1  14         19.06         18.35         0.76 o                         
   2  -1  14          2.38          2.06         0.24 o                         
   3  -1  14          1.57          1.26         0.19 o                         
   4  -1  14          1.98          2.89         0.26 o                         
  -4   0  14          2.83          2.67         0.48 o                         
  -3   0  14          1.11          1.18         0.26 o                         
  -2   0  14          7.06          6.72         0.39 o                         
  -1   0  14         15.27         16.36         0.94 o                         
   0   0  14         60.24         71.03         2.61 o                         
   1   0  14          6.26          4.18         0.26 o                         
   2   0  14         30.16         27.48         0.87 o                         
   3   0  14          7.11          6.19         0.34 o                         
   4   0  14          4.57          5.48         0.35 o                         
  -4   1  14          2.18          3.24         0.35 o                         
  -3   1  14          0.02         -0.04         0.13 o                         
  -2   1  14          0.01         -0.26         0.35 o                         
  -1   1  14          1.69          2.17         0.44 o                         
   0   1  14         15.33         16.32         0.94 o                         
   1   1  14          0.89          1.06         0.19 o                         
   2   1  14          0.02          0.02         0.09 o                         
   3   1  14          0.31          0.24         0.09 o                         
   4   1  14          0.05          0.04         0.13 o                         
  -4   2  14          0.03          0.00         0.09 o                         
  -2   2  14          0.35          0.10         0.26 o                         
  -1   2  14          0.01         -0.09         0.18 o                         
   0   2  14          1.49          1.71         0.35 o                         
   1   2  14         14.26         13.85         0.59 o                         
   2   2  14          0.04         -0.09         0.09 o                         
   3   2  14          0.00          0.07         0.08 o                         
  -3   3  14          7.25          6.67         0.48 o                         
  -2   3  14          0.27          0.22         0.13 o                         
  -1   3  14          5.28          5.66         0.32 o                         
   0   3  14          1.04          1.57         0.22 o                         
   1   3  14          3.46          3.82         0.24 o                         
   2   3  14          1.11          0.61         0.11 o                         
   3   3  14          4.52          6.23         0.39 o                         
  -2   4  14          0.78          1.27         0.18 o                         
  -1   4  14          0.01         -0.08         0.11 o                         
   0   4  14          0.07          0.10         0.08 o                         
   1   4  14          0.05          0.00         0.08 o                         
   2   4  14          0.20          0.96         0.31 o                         
  -1  -6  15          0.55          1.05         0.35 o                         
   0  -6  15          0.90          1.27         0.39 o                         
   1  -6  15         14.95         16.21         0.67 o                         
   2  -6  15          1.45          1.10         0.18 o                         
  -2  -5  15         30.86         28.97         1.54 o                         
  -1  -5  15          1.65          2.24         0.39 o                         
   0  -5  15         22.09         23.89         1.36 o                         
   1  -5  15          1.97          2.59         0.23 o                         
   3  -5  15          0.00         -0.13         0.13 o                         
  -3  -4  15          3.15          1.49         0.44 o                         
  -2  -4  15          9.41          7.50         0.57 o                         
  -1  -4  15          0.63          2.19         0.39 o                         
   0  -4  15          1.48          1.53         0.44 o                         
   1  -4  15         45.58         40.85         1.83 o                         
   2  -4  15          0.39          0.26         0.13 o                         
   3  -4  15          1.80          1.84         0.22 o                         
  -3  -3  15          0.95          0.53         0.22 o                         
  -2  -3  15          1.48          1.10         0.26 o                         
  -1  -3  15         50.59         49.34         2.60 o                         
   0  -3  15          1.42          1.14         0.31 o                         
   1  -3  15          8.95          7.47         0.99 o                         
   2  -3  15          0.35          0.08         0.11 o                         
   3  -3  15          7.10          7.49         0.37 o                         
   4  -3  15          1.94          2.19         0.22 o                         
  -3  -2  15          0.80          0.70         0.26 o                         
  -2  -2  15          2.22          1.70         0.34 o                         
  -1  -2  15          0.74          0.56         0.17 o                         
   0  -2  15          3.60          4.16         0.75 o                         
   1  -2  15          5.39          6.43         0.77 o                         
   2  -2  15         46.81         43.52         1.62 o                         
   3  -2  15          1.24          0.79         0.22 o                         
   4  -2  15          0.71          0.92         0.22 o                         
  -4  -1  15          0.04          0.00         0.13 o                         
  -3  -1  15          4.15          4.12         0.35 o                         
  -2  -1  15          0.46          0.53         0.13 o                         
  -1  -1  15          0.37          0.33         0.22 o                         
   0  -1  15          0.91          0.75         0.22 o                         
   1  -1  15          8.44          9.02         0.92 o                         
   2  -1  15          4.83          4.09         0.29 o                         
   3  -1  15          2.72          1.59         0.26 o                         
   4  -1  15          0.19          0.35         0.18 o                         
  -4   0  15          0.17          0.04         0.09 o                         
  -3   0  15          0.10          0.22         0.13 o                         
  -2   0  15          0.56          0.28         0.18 o                         
  -1   0  15          0.91          0.85         0.22 o                         
   0   0  15          1.23          1.14         0.35 o                         
   1   0  15          1.33          1.49         0.26 o                         
   2   0  15          5.02          4.50         0.55 o                         
   3   0  15          4.16          2.70         0.23 o                         
  -3   1  15          0.10          0.53         0.22 o                         
  -2   1  15          3.09          3.15         0.28 o                         
  -1   1  15          6.38          7.08         0.38 o                         
   0   1  15          7.05          8.02         0.42 o                         
   1   1  15          0.46          0.61         0.24 o                         
   2   1  15          8.46          8.19         0.32 o                         
   3   1  15         10.54          9.83         0.57 o                         
  -3   2  15          1.82          2.50         0.31 o                         
  -2   2  15          0.05         -0.09         0.13 o                         
  -1   2  15          0.23         -0.02         0.11 o                         
   0   2  15          1.11          1.48         0.35 o                         
   1   2  15          0.16          0.06         0.11 o                         
   2   2  15          1.67          1.99         0.18 o                         
   3   2  15          0.04          0.03         0.11 o                         
  -1   3  15          0.02          0.35         0.35 o                         
   0   3  15          3.23          3.81         0.24 o                         
   1   3  15          2.61          3.19         0.22 o                         
   2   3  15          0.18          0.35         0.18 o                         
  -2  -5  16          4.84          4.52         0.48 o                         
  -1  -5  16         12.39         10.09         0.66 o                         
   0  -5  16         28.44         26.32         1.45 o                         
   1  -5  16          3.16          3.09         0.37 o                         
   2  -5  16          1.08          1.72         0.18 o                         
  -2  -4  16          2.56          2.04         0.28 o                         
  -1  -4  16          2.45          2.24         0.44 o                         
   0  -4  16          3.39          3.60         0.48 o                         
   1  -4  16          5.18          4.68         0.34 o                         
   2  -4  16          4.12          3.78         0.33 o                         
   3  -4  16          0.08          0.00         0.13 o                         
  -2  -3  16          0.08         -0.04         0.26 o                         
  -1  -3  16          2.22          1.36         0.48 o                         
   0  -3  16          0.08          0.22         0.35 o                         
   1  -3  16          0.37          0.14         0.28 o                         
   2  -3  16          0.63          0.50         0.24 o                         
   3  -3  16          1.00          0.83         0.18 o                         
  -2  -2  16          0.00         -0.09         0.22 o                         
  -1  -2  16          0.28          0.09         0.18 o                         
   0  -2  16          5.54          5.92         0.53 o                         
   1  -2  16          0.14          0.18         0.13 o                         
   2  -2  16          1.77          1.64         0.21 o                         
   3  -2  16          1.29          0.65         0.35 o                         
  -3  -1  16          2.28          3.24         0.31 o                         
  -2  -1  16          2.92          3.25         0.33 o                         
  -1  -1  16          0.18         -0.09         0.18 o                         
   0  -1  16          1.69          2.15         0.39 o                         
   1  -1  16          0.04          0.13         0.18 o                         
   2  -1  16          1.20          1.18         0.22 o                         
   3  -1  16          0.26          0.00         0.11 o                         
  -3   0  16          0.07         -0.04         0.13 o                         
  -2   0  16          2.03          2.10         0.31 o                         
  -1   0  16          1.09          1.75         0.46 o                         
   0   0  16          2.42          2.78         0.39 o                         
   1   0  16          0.08          0.00         0.13 o                         
   2   0  16          0.01         -0.18         0.18 o                         
   3   0  16          0.01          0.07         0.14 o                         
  -3   1  16         16.37         21.87         1.14 o                         
  -2   1  16          0.11          0.04         0.09 o                         
  -1   1  16          2.35          2.56         0.24 o                         
   0   1  16          0.99          1.55         0.31 o                         
   1   1  16          2.97          3.24         0.31 o                         
   2   1  16          0.16          0.04         0.18 o                         
  -2   2  16          2.53          2.72         0.26 o                         
  -1   2  16          0.03          0.00         0.09 o                         
   0   2  16          1.02          1.19         0.24 o                         
   1   2  16          3.33          3.55         0.28 o                         
   2   2  16          1.24          0.45         0.24 o                         
  -1   3  16          4.35          6.40         0.39 o                         
   0   3  16          3.33          4.12         0.26 o                         
  -1  -5  17          0.67          0.83         0.22 o                         
   1  -5  17          0.75          0.31         0.13 o                         
  -1  -4  17          0.17          0.00         0.12 o                         
   0  -4  17          0.74          0.48         0.13 o                         
   1  -4  17          3.76          4.03         0.35 o                         
   2  -4  17          2.88          1.10         0.26 o                         
  -1  -3  17          7.20          8.41         0.55 o                         
   0  -3  17          0.29          0.31         0.13 o                         
   1  -3  17          3.00          2.63         0.31 o                         
   2  -3  17          0.05         -0.04         0.12 o                         
  -1  -2  17          0.13          0.09         0.18 o                         
   0  -2  17          0.00          0.04         0.13 o                         
   1  -2  17          0.63          0.26         0.18 o                         
   2  -2  17          0.27          0.37         0.22 o                         
   3  -2  17          0.08          0.04         0.18 o                         
  -1  -1  17          0.23          0.26         0.18 o                         
   0  -1  17          5.45          6.14         0.48 o                         
   1  -1  17          0.03          0.13         0.13 o                         
   2  -1  17          0.41          0.22         0.13 o                         
  -2   0  17          0.40          0.35         0.13 o                         
  -1   0  17          0.00          0.09         0.12 o                         
   0   0  17          1.20          1.62         0.31 o                         
   1   0  17          0.34          0.44         0.13 o                         
  -2   1  17          4.89          6.40         0.39 o                         
  -1   1  17          0.41          0.24         0.11 o                         
   0   1  17          3.53          4.83         0.31 o                         
   1   1  17          0.54          0.18         0.13 o                         
   2   1  17          1.33          1.36         0.26 o                         
  -1   2  17          0.02         -0.09         0.09 o                         
   0   2  17          2.83          4.52         0.31 o                         
  -1  -4  18          1.46          1.71         0.31 o                         
   0  -4  18          0.02          0.04         0.13 o                         
   1  -4  18          0.10          0.18         0.13 o                         
  -1  -3  18          4.72          6.18         0.44 o                         
   0  -3  18          5.28          5.79         0.44 o                         
   1  -3  18          0.53          0.53         0.18 o                         
  -1  -2  18          4.73          4.65         0.39 o                         
   0  -2  18          8.38         10.13         0.61 o                         
   1  -2  18          0.08          0.26         0.13 o                         
   2  -2  18          0.02          0.09         0.13 o                         
  -1  -1  18          1.00          1.23         0.31 o                         
   0  -1  18          5.97          6.45         0.48 o                         
   1  -1  18          4.78          5.92         0.44 o                         
   2  -1  18          0.26         -0.04         0.18 o                         
  -1   0  18          0.01          0.04         0.18 o                         
   0   0  18          7.59         10.35         0.61 o                         
   1   0  18          2.17          1.80         0.26 o                         
                                                                                
